# Supplementary material for: Forage grasses with lower uptake of caesium and strontium could provide ‘safer’ crops for radiologically contaminated areas
Source: PLoS One. 2017 May 1;12(5):e0176040. doi: 10.1371/journal.pone.0176040 (PMC5411070; doi:10.1371/journal.pone.0176040)
Supplement: S1 Table — (XLSX) [file pone.0176040.s002.xlsx]

## Sheet: Sheet1
Method title	Method
Washing test method	Grass samples were washed under running tap water for 30 seconds. They were then washed in a bath (approx. 3 cm deep) of ultra-pure water (Milli-Q) for one minute. They were then washed in another bath of ultra-pure water, shaken dry and placed in the same type of paper bags as used for the unwashed samples. Samples were then dried in an oven at 80 °C for 2-4 days. Elemental concentrations were d…
ICP-MS methods	The Thermo-Fisher Scientific X-SeriesII instrument was run employing collision-cell technology with kinetic energy discrimination (CCT-KED) to remove polyatomic interferences; the collision cell gas was 7% H2 in He. Samples were introduced from an autosampler (Cetac ASX-520 with 4 x 60-place sample racks) through a concentric glass venturi nebuliser (Thermo-Fisher Scientific; 1 mL min-1). Interna…
