# Supplementary material for: Forage grasses with lower uptake of caesium and strontium could provide ‘safer’ crops for radiologically contaminated areas
Source: PLoS One. 2017 May 1;12(5):e0176040. doi: 10.1371/journal.pone.0176040 (PMC5411070; doi:10.1371/journal.pone.0176040)
Supplement: S2 Table — (XLS) [file pone.0176040.s003.xls]

## Sheet: Spring cut 2013
Experiment number	Plot area (m2)	Species	Variety	Experiment location	Sowing year	Sowing date	Harvest date	K concentration (mg kg -1)	Ca concentration (mg kg -1)	Rb concentration (mg kg -1)	Sr concentration (mg kg -1)	Cs concentration (mg kg -1)
1	2	Hybrid ryegrass	11	Aberystwyth	2010	2010-08-10	2013-05-20	20361.2	4763.14	11.9238	9.43524	0.00998184
1	2	Hybrid ryegrass	11	Aberystwyth	2010	2010-08-10	2013-05-20	25411.1	4352.35	15.7388	9.35139	0.0130968
1	2	Hybrid ryegrass	11	Aberystwyth	2010	2010-08-10	2013-05-20	21475.4	4075.92	13.1913	7.367	0.011224
1	2	Hybrid ryegrass	11	Aberystwyth	2010	2010-08-10	2013-05-20	19747.2	4411.57	13.2118	8.48421	0.0121479
1	2	Hybrid ryegrass	13	Aberystwyth	2010	2010-08-10	2013-05-20	24144.8	4824.36	10.7426	9.20871	0.0107178
1	2	Hybrid ryegrass	13	Aberystwyth	2010	2010-08-10	2013-05-20	23464.2	4852.32	11.3597	8.40719	0.010665
1	2	Hybrid ryegrass	13	Aberystwyth	2010	2010-08-10	2013-05-20	21708.8	4966.05	11.3597	8.77654	0.0105399
1	2	Hybrid ryegrass	13	Aberystwyth	2010	2010-08-10	2013-05-20	22914.5	5318.24	11.6158	9.28186	0.0253758
1	2	Lolium perenne	17	Aberystwyth	2010	2010-08-10	2013-05-20	21343.5	5214.87	11.2677	9.03856	0.010646
1	2	Lolium perenne	17	Aberystwyth	2010	2010-08-10	2013-05-20	22508.6	5634.35	13.0948	9.28756	0.0121668
1	2	Lolium perenne	17	Aberystwyth	2010	2010-08-10	2013-05-20	24385.6	5037.64	13.3184	9.3026	0.0105856
1	2	Lolium perenne	17	Aberystwyth	2010	2010-08-10	2013-05-20	22941.8	5664.35	13.3846	9.28339	0.0190665
1	2	Lolium multiflorum	25	Aberystwyth	2010	2010-08-10	2013-05-20	19292.7	4654.31	11.2513	9.44366	0.011997
1	2	Lolium multiflorum	25	Aberystwyth	2010	2010-08-10	2013-05-20	19934	4549.4	12.8611	9.73934	0.0117779
1	2	Lolium multiflorum	25	Aberystwyth	2010	2010-08-10	2013-05-20	19320	4054.89	10.0272	7.39961	0.00969891
1	2	Lolium multiflorum	25	Aberystwyth	2010	2010-08-10	2013-05-20	17782.2	4516.41	9.17605	8.6379	0.0097149
1	2	Lolium perenne	48	Aberystwyth	2010	2010-08-10	2013-05-20	20882.5	5136.46	10.5884	9.07404	0.00967172
1	2	Lolium perenne	48	Aberystwyth	2010	2010-08-10	2013-05-20	21125.5	5578.57	11.9568	11.6482	0.0108903
1	2	Lolium perenne	48	Aberystwyth	2010	2010-08-10	2013-05-20	21935.6	4891.08	9.50907	8.8139	0.00941803
1	2	Lolium perenne	48	Aberystwyth	2010	2010-08-10	2013-05-20	19265.6	5263.3	9.56996	8.30037	0.00904185
1	2	Hybrid ryegrass	320	Aberystwyth	2010	2010-08-10	2013-05-20	21086	4012.31	12.802	8.22094	0.00961024
1	2	Hybrid ryegrass	320	Aberystwyth	2010	2010-08-10	2013-05-20	22486.3	4546.38	12.4271	9.86725	0.0110236
1	2	Hybrid ryegrass	320	Aberystwyth	2010	2010-08-10	2013-05-20	20349.1	4093.93	10.3125	7.97078	0.00922658
1	2	Hybrid ryegrass	320	Aberystwyth	2010	2010-08-10	2013-05-20	24792.7	5294.67	14.7544	9.89362	0.0119767
1	2	Hybrid ryegrass	321	Aberystwyth	2010	2010-08-10	2013-05-20	23390.9	4728.52	14.2678	10.7547	0.0123209
1	2	Hybrid ryegrass	321	Aberystwyth	2010	2010-08-10	2013-05-20	22448	4688.24	14.1253	8.02819	0.0114858
1	2	Hybrid ryegrass	321	Aberystwyth	2010	2010-08-10	2013-05-20	25864.4	5427.99	18.5455	12.7956	0.0143643
1	2	Hybrid ryegrass	321	Aberystwyth	2010	2010-08-10	2013-05-20	21724.6	4873.13	13.8795	9.55763	0.012115
1	2	Hybrid ryegrass	322	Aberystwyth	2010	2010-08-10	2013-05-20	21050.4	4195.18	12.8755	9.27866	0.0113852
1	2	Hybrid ryegrass	322	Aberystwyth	2010	2010-08-10	2013-05-20	21683.9	4702.42	11.7634	8.23744	0.0114279
1	2	Hybrid ryegrass	322	Aberystwyth	2010	2010-08-10	2013-05-20	22086	4541.86	11.9299	7.82148	0.0105154
1	2	Hybrid ryegrass	322	Aberystwyth	2010	2010-08-10	2013-05-20	21487.4	4140.99	13.3911	8.99122	0.0116762
1	2	Hybrid ryegrass	323	Aberystwyth	2010	2010-08-10	2013-05-20	22200.2	4445.37	11.8956	7.73463	0.00977612
1	2	Hybrid ryegrass	323	Aberystwyth	2010	2010-08-10	2013-05-20	20995.2	4318.28	10.4121	6.78901	0.00856643
1	2	Hybrid ryegrass	323	Aberystwyth	2010	2010-08-10	2013-05-20	21125.3	4020.54	11.7473	8.57009	0.0110419
1	2	Hybrid ryegrass	323	Aberystwyth	2010	2010-08-10	2013-05-20	21380.5	3994.31	13.2224	7.89997	0.00999174
1	2	Hybrid ryegrass	324	Aberystwyth	2010	2010-08-10	2013-05-20	22530.9	5198.32	13.9	8.97998	0.0109762
1	2	Hybrid ryegrass	324	Aberystwyth	2010	2010-08-10	2013-05-20	21934.4	5192.41	10.9768	7.93097	0.00893219
1	2	Hybrid ryegrass	324	Aberystwyth	2010	2010-08-10	2013-05-20	21907.9	4771.46	10.8871	9.01782	0.0100885
1	2	Hybrid ryegrass	324	Aberystwyth	2010	2010-08-10	2013-05-20	23042.5	5011.79	12.2211	9.33258	0.0108503
1	2	Hybrid ryegrass	326	Aberystwyth	2010	2010-08-10	2013-05-20	22385.5	5125.59	10.8834	8.46781	0.0116388
1	2	Hybrid ryegrass	326	Aberystwyth	2010	2010-08-10	2013-05-20	20229.4	4531.35	10.506	8.20764	0.0104911
1	2	Hybrid ryegrass	326	Aberystwyth	2010	2010-08-10	2013-05-20	21583.5	4751.86	11.2287	7.81675	0.0106068
1	2	Hybrid ryegrass	326	Aberystwyth	2010	2010-08-10	2013-05-20	23637.3	5128.81	13.8466	11.4884	0.0124505
1	2	Hybrid ryegrass	327	Aberystwyth	2010	2010-08-10	2013-05-20	22862.9	4778.95	14.7531	10.8455	0.0117975
1	2	Hybrid ryegrass	327	Aberystwyth	2010	2010-08-10	2013-05-20	21403.7	4510.1	12.5925	8.7158	0.009825
1	2	Hybrid ryegrass	327	Aberystwyth	2010	2010-08-10	2013-05-20	23730.4	5016.76	14.0607	9.20466	0.0118171
1	2	Hybrid ryegrass	327	Aberystwyth	2010	2010-08-10	2013-05-20	21961.2	4477.42	14.4872	9.37949	0.013141
1	2	Hybrid ryegrass	328	Aberystwyth	2010	2010-08-10	2013-05-20	22409	5179.56	13.8435	9.08604	0.0110419
1	2	Hybrid ryegrass	328	Aberystwyth	2010	2010-08-10	2013-05-20	23552.6	5970.56	14.7697	12.2246	0.0138435
1	2	Hybrid ryegrass	328	Aberystwyth	2010	2010-08-10	2013-05-20	25399.8	5523.8	14.2717	9.16139	0.0117584
1	2	Hybrid ryegrass	328	Aberystwyth	2010	2010-08-10	2013-05-20	22834.9	4657.32	14.2733	9.74288	0.0124341
1	2	Hybrid ryegrass	330	Aberystwyth	2010	2010-08-10	2013-05-20	21116	5398.6	10.0583	9.49498	0.0100582
1	2	Hybrid ryegrass	330	Aberystwyth	2010	2010-08-10	2013-05-20	22028.8	4389.55	12.2212	7.63146	0.00937186
1	2	Hybrid ryegrass	330	Aberystwyth	2010	2010-08-10	2013-05-20	23582.2	4995.97	13.0116	8.63137	0.0151983
1	2	Hybrid ryegrass	330	Aberystwyth	2010	2010-08-10	2013-05-20	22712.5	4327.51	13.6213	8.86696	0.0116488
1	2	Hybrid ryegrass	332	Aberystwyth	2010	2010-08-10	2013-05-20	21406.2	4860.1	11.3276	9.2883	0.008575
1	2	Hybrid ryegrass	332	Aberystwyth	2010	2010-08-10	2013-05-20	22554.4	4792.4	12.0264	9.29919	0.00970111
1	2	Hybrid ryegrass	332	Aberystwyth	2010	2010-08-10	2013-05-20	21841.6	4594.96	13.1843	9.23745	0.0116848
1	2	Hybrid ryegrass	332	Aberystwyth	2010	2010-08-10	2013-05-20	23974.8	4612.8	13.4392	10.2235	0.0125416
1	2	Lolium multiflorum	112	Aberystwyth	2010	2010-08-10	2013-05-20	24902.2	5703.12	16.7719	10.3347	0.0166862
1	2	Lolium multiflorum	112	Aberystwyth	2010	2010-08-10	2013-05-20	22896.7	4698.62	14.2216	10.4005	0.0121683
1	2	Lolium multiflorum	112	Aberystwyth	2010	2010-08-10	2013-05-20	24850.2	4772.83	13.3826	10.8352	0.0115212
1	2	Lolium multiflorum	112	Aberystwyth	2010	2010-08-10	2013-05-20	22788.3	4773.49	12.7226	8.99539	0.0130808
1	2	Lolium multiflorum	119	Aberystwyth	2010	2010-08-10	2013-05-20	22700	4972.76	14.2794	8.19414	0.0125
1	2	Lolium multiflorum	119	Aberystwyth	2010	2010-08-10	2013-05-20	21667.6	4834.56	11.881	9.09709	0.0117314
1	2	Lolium multiflorum	119	Aberystwyth	2010	2010-08-10	2013-05-20	19866.9	4457.79	9.99585	9.3267	0.010905
1	2	Lolium multiflorum	119	Aberystwyth	2010	2010-08-10	2013-05-20	22404.7	4773.28	12.6122	9.5323	0.0124464
2	2	Hybrid ryegrass	11	Scotland	2010	2010-08-16	2013-05-30	18592.3	2834.87	7.53646	18.4962	0.00562461
2	2	Hybrid ryegrass	11	Scotland	2010	2010-08-16	2013-05-30	18560.7	2908.22	6.27388	19.8024	0.00535602
2	2	Hybrid ryegrass	11	Scotland	2010	2010-08-16	2013-05-30	16243.8	2906.46	9.95079	18.5683	0.00756283
2	2	Hybrid ryegrass	11	Scotland	2010	2010-08-16	2013-05-30	16293.5	2560.89	8.12018	16.1918	0.00591389
2	2	Hybrid ryegrass	13	Scotland	2010	2010-08-16	2013-05-30	17655.9	3396.34	5.67594	19.8495	0.00506524
2	2	Hybrid ryegrass	13	Scotland	2010	2010-08-16	2013-05-30	20020.4	3682.66	7.05813	20.4476	0.00508523
2	2	Hybrid ryegrass	13	Scotland	2010	2010-08-16	2013-05-30	17985.3	3921.11	13.1909	25.6821	0.0100972
2	2	Hybrid ryegrass	13	Scotland	2010	2010-08-16	2013-05-30	17856.2	3361.94	4.00763	21.7678	0.00440081
2	2	Lolium perenne	17	Scotland	2010	2010-08-16	2013-05-30	19157.9	3569.05	8.05793	19.8455	0.00544983
2	2	Lolium perenne	17	Scotland	2010	2010-08-16	2013-05-30	18810.2	3819.46	5.74242	22.9685	0.00469714
2	2	Lolium perenne	17	Scotland	2010	2010-08-16	2013-05-30	19648.1	3749.09	7.37029	22.8472	0.00680235
2	2	Lolium perenne	17	Scotland	2010	2010-08-16	2013-05-30	18905	3362.87	4.41843	20.1133	0.00346624
2	2	Lolium multiflorum	25	Scotland	2010	2010-08-16	2013-05-30	18206.6	3489.35	5.86149	21.725	0.00561154
2	2	Lolium multiflorum	25	Scotland	2010	2010-08-16	2013-05-30	18219	3649.01	5.78159	22.3348	0.0042122
2	2	Lolium multiflorum	25	Scotland	2010	2010-08-16	2013-05-30	17491.6	3448.12	6.95242	20.1984	0.00511045
2	2	Lolium multiflorum	25	Scotland	2010	2010-08-16	2013-05-30	17564.7	3978.85	4.6657	24.1805	0.00448241
2	2	Lolium perenne	48	Scotland	2010	2010-08-16	2013-05-30	18989	3884.18	4.8941	25.891	0.00418695
2	2	Lolium perenne	48	Scotland	2010	2010-08-16	2013-05-30	18965.6	4201.02	7.16625	24.7607	0.00495551
2	2	Lolium perenne	48	Scotland	2010	2010-08-16	2013-05-30	18763.7	3772.31	5.302	22.4884	0.00394278
2	2	Lolium perenne	48	Scotland	2010	2010-08-16	2013-05-30	19920	3344.12	3.09915	19.0057	0.00272828
2	2	Hybrid ryegrass	320	Scotland	2010	2010-08-16	2013-05-30	18640.3	3489.81	5.50822	22.5668	0.00420094
2	2	Hybrid ryegrass	320	Scotland	2010	2010-08-16	2013-05-30	18679.4	3192.43	7.90285	20.7055	0.00724486
2	2	Hybrid ryegrass	320	Scotland	2010	2010-08-16	2013-05-30	17355.1	3316.07	5.63009	21.675	0.00396255
2	2	Hybrid ryegrass	320	Scotland	2010	2010-08-16	2013-05-30	16863.3	3818.62	7.4752	25.1856	0.00649414
2	2	Hybrid ryegrass	321	Scotland	2010	2010-08-16	2013-05-30	18835.7	3782.96	6.53873	22.0661	0.00638093
2	2	Hybrid ryegrass	321	Scotland	2010	2010-08-16	2013-05-30	20680.6	3746	6.82331	20.9496	0.00514617
2	2	Hybrid ryegrass	321	Scotland	2010	2010-08-16	2013-05-30	20799.5	4413.52	10.1477	24.5235	0.00854532
2	2	Hybrid ryegrass	321	Scotland	2010	2010-08-16	2013-05-30	15393	3110.54	7.85321	18.8411	0.00655872
2	2	Hybrid ryegrass	322	Scotland	2010	2010-08-16	2013-05-30	16994.7	3764.07	12.4097	22.7093	0.011069
2	2	Hybrid ryegrass	322	Scotland	2010	2010-08-16	2013-05-30	17366.8	2903.79	8.2413	18.3885	0.00673976
2	2	Hybrid ryegrass	322	Scotland	2010	2010-08-16	2013-05-30	18712.6	4099.63	7.46786	25.3267	0.00661131
2	2	Hybrid ryegrass	322	Scotland	2010	2010-08-16	2013-05-30	17038.2	2983.81	7.11194	19.47	0.00560224
2	2	Hybrid ryegrass	323	Scotland	2010	2010-08-16	2013-05-30	17382.3	3177.43	9.51714	18.7826	0.00663348
2	2	Hybrid ryegrass	323	Scotland	2010	2010-08-16	2013-05-30	16063.4	3325.53	10.9269	19.7055	0.0107233
2	2	Hybrid ryegrass	323	Scotland	2010	2010-08-16	2013-05-30	19517.6	3141.86	6.13611	18.9746	0.00490765
2	2	Hybrid ryegrass	323	Scotland	2010	2010-08-16	2013-05-30	16806.4	2961.09	8.27612	21.0763	0.00646313
2	2	Hybrid ryegrass	324	Scotland	2010	2010-08-16	2013-05-30	17339.5	3772.44	8.75267	22.5381	0.00619757
2	2	Hybrid ryegrass	324	Scotland	2010	2010-08-16	2013-05-30	17793.6	3649.43	6.57758	23.7896	0.00523151
2	2	Hybrid ryegrass	324	Scotland	2010	2010-08-16	2013-05-30	14572.7	2984.63	5.19449	17.1326	0.0039232
2	2	Hybrid ryegrass	324	Scotland	2010	2010-08-16	2013-05-30	17449.7	4021	6.48581	25.9931	0.00496385
2	2	Hybrid ryegrass	326	Scotland	2010	2010-08-16	2013-05-30	18143.9	4346.19	9.94086	26.0098	0.00913461
2	2	Hybrid ryegrass	326	Scotland	2010	2010-08-16	2013-05-30	17615.6	3490.67	10.8066	19.8101	0.0087754
2	2	Hybrid ryegrass	326	Scotland	2010	2010-08-16	2013-05-30	18005.5	3902.93	10.3346	24.3597	0.00870215
2	2	Hybrid ryegrass	326	Scotland	2010	2010-08-16	2013-05-30	18831	3105.49	7.30852	19.8815	0.0058725
2	2	Hybrid ryegrass	327	Scotland	2010	2010-08-16	2013-05-30	19814.2	3268.51	8.49056	19.2653	0.00563963
2	2	Hybrid ryegrass	327	Scotland	2010	2010-08-16	2013-05-30	16777.7	4068.49	14.7464	23.5146	0.0115573
2	2	Hybrid ryegrass	327	Scotland	2010	2010-08-16	2013-05-30	19033.1	3524.07	7.04462	20.2071	0.00569473
2	2	Hybrid ryegrass	327	Scotland	2010	2010-08-16	2013-05-30	16601	3733.55	13.1986	24.3415	0.0112442
2	2	Hybrid ryegrass	328	Scotland	2010	2010-08-16	2013-05-30	21316.9	5185.81	12.6382	31.1158	0.00930001
2	2	Hybrid ryegrass	328	Scotland	2010	2010-08-16	2013-05-30	21385.3	6013.88	8.02118	38.4793	0.00782958
2	2	Hybrid ryegrass	328	Scotland	2010	2010-08-16	2013-05-30	16877.9	5251.62	8.87305	34.2777	0.00837129
2	2	Hybrid ryegrass	328	Scotland	2010	2010-08-16	2013-05-30	20107.3	5093.42	6.02976	29.2432	0.00543518
2	2	Hybrid ryegrass	330	Scotland	2010	2010-08-16	2013-05-30	17579.8	4137.77	7.73743	22.7681	0.0084942
2	2	Hybrid ryegrass	330	Scotland	2010	2010-08-16	2013-05-30	20058.1	4367.71	7.06819	26.1095	0.00645656
2	2	Hybrid ryegrass	330	Scotland	2010	2010-08-16	2013-05-30	19370.8	4092.22	11.0485	23.6576	0.00777494
2	2	Hybrid ryegrass	330	Scotland	2010	2010-08-16	2013-05-30	18876.8	3075.75	5.67547	18.0438	0.00375778
2	2	Hybrid ryegrass	332	Scotland	2010	2010-08-16	2013-05-30	19979.7	3939.01	6.8921	23.399	0.0063639
2	2	Hybrid ryegrass	332	Scotland	2010	2010-08-16	2013-05-30	16366.1	3674.49	7.55127	22.9097	0.00639806
2	2	Hybrid ryegrass	332	Scotland	2010	2010-08-16	2013-05-30	16856.2	3914.63	9.65863	23.3177	0.00816945
2	2	Hybrid ryegrass	332	Scotland	2010	2010-08-16	2013-05-30	17792.2	3038.95	7.98799	19.8929	0.00569665
2	2	Lolium multiflorum	112	Scotland	2010	2010-08-16	2013-05-30	16497.2	4139.98	11.0625	25.5083	0.0126796
2	2	Lolium multiflorum	112	Scotland	2010	2010-08-16	2013-05-30	18067.7	3745.82	8.71374	24.217	0.00729785
2	2	Lolium multiflorum	112	Scotland	2010	2010-08-16	2013-05-30	17899.3	3539.29	9.92613	21.162	0.00853106
2	2	Lolium multiflorum	112	Scotland	2010	2010-08-16	2013-05-30	17336.6	3104.29	10.4414	21.1412	0.00815288
2	2	Lolium multiflorum	119	Scotland	2010	2010-08-16	2013-05-30	14472.9	3901.27	8.87105	22.8267	0.00903678
2	2	Lolium multiflorum	119	Scotland	2010	2010-08-16	2013-05-30	15931	3337.2	5.88165	21.7736	0.0046752
2	2	Lolium multiflorum	119	Scotland	2010	2010-08-16	2013-05-30	14839.6	3715.29	7.13514	24.8695	0.0071005
2	2	Lolium multiflorum	119	Scotland	2010	2010-08-16	2013-05-30	15083.5	2952.6	6.59619	18.2972	0.00507855
3	1	Hybrid ryegrass	11	Aberystwyth	2010	2010-08-10	2013-05-20	21920.1	3498.9	10.9691	7.55824	0.00994355
3	1	Hybrid ryegrass	11	Aberystwyth	2010	2010-08-10	2013-05-20	19581.5	3322.75	10.0106	6.37103	0.00952133
3	1	Hybrid ryegrass	11	Aberystwyth	2010	2010-08-10	2013-05-20	20902.9	3955.99	10.7644	8.33597	0.0119703
3	1	Hybrid ryegrass	11	Aberystwyth	2010	2010-08-10	2013-05-20	23054.7	4339.02	12.7623	9.27506	0.0135047
3	1	Hybrid ryegrass	13	Aberystwyth	2010	2010-08-10	2013-05-20	18981.4	3639.27	9.01001	6.90917	0.0100409
3	1	Hybrid ryegrass	13	Aberystwyth	2010	2010-08-10	2013-05-20	19451.3	4037.93	8.61152	6.68012	0.00829629
3	1	Hybrid ryegrass	13	Aberystwyth	2010	2010-08-10	2013-05-20	18833.7	3902.02	7.41511	6.47034	0.00723671
3	1	Hybrid ryegrass	13	Aberystwyth	2010	2010-08-10	2013-05-20	17631	3372.32	9.25672	6.28662	0.0100946
3	1	Lolium perenne	17	Aberystwyth	2010	2010-08-10	2013-05-20	19751.3	3305.88	10.2756	6.90778	0.00886116
3	1	Lolium perenne	17	Aberystwyth	2010	2010-08-10	2013-05-20	22647.1	4589.96	10.8653	7.93713	0.00956546
3	1	Lolium perenne	17	Aberystwyth	2010	2010-08-10	2013-05-20	17940	4263.72	8.76384	6.83727	0.00888666
3	1	Lolium perenne	17	Aberystwyth	2010	2010-08-10	2013-05-20	19572.6	4449.57	8.44582	6.99152	0.00960647
3	1	Lolium multiflorum	25	Aberystwyth	2010	2010-08-10	2013-05-20	19682.8	4181.02	8.77161	7.91412	0.00900458
3	1	Lolium multiflorum	25	Aberystwyth	2010	2010-08-10	2013-05-20	19347.7	4330.18	8.70436	6.81139	0.00982466
3	1	Lolium multiflorum	25	Aberystwyth	2010	2010-08-10	2013-05-20	17796.7	3494.14	9.06741	7.12974	0.00901687
3	1	Lolium multiflorum	25	Aberystwyth	2010	2010-08-10	2013-05-20	16831	3658.81	8.03441	6.45838	0.00899251
3	1	Lolium perenne	26	Aberystwyth	2010	2010-08-10	2013-05-20	18681.7	3652.09	7.78355	5.69935	0.00685523
3	1	Lolium perenne	26	Aberystwyth	2010	2010-08-10	2013-05-20	21134.7	4765.68	9.42157	8.86502	0.0115653
3	1	Lolium perenne	26	Aberystwyth	2010	2010-08-10	2013-05-20	19637.4	4163.15	7.2477	6.69033	0.00813535
3	1	Lolium perenne	26	Aberystwyth	2010	2010-08-10	2013-05-20	15556.4	3462.75	8.9429	7.23159	0.0105421
3	1	Lolium perenne	48	Aberystwyth	2010	2010-08-10	2013-05-20	19944.2	4814.65	9.17804	8.30439	0.0113545
3	1	Lolium perenne	48	Aberystwyth	2010	2010-08-10	2013-05-20	20970.4	4812.47	8.99015	7.2436	0.00896838
3	1	Lolium perenne	48	Aberystwyth	2010	2010-08-10	2013-05-20	15903.7	3754.06	7.75072	6.16449	0.00850247
3	1	Lolium perenne	48	Aberystwyth	2010	2010-08-10	2013-05-20	17429	3745.63	7.2505	6.63688	0.0100046
3	1	Lolium perenne	58	Aberystwyth	2010	2010-08-10	2013-05-20	20627.6	4063.62	8.88011	6.91982	0.0105378
3	1	Lolium perenne	58	Aberystwyth	2010	2010-08-10	2013-05-20	19033.7	3669.99	7.95735	6.53629	0.00822073
3	1	Lolium perenne	58	Aberystwyth	2010	2010-08-10	2013-05-20	20122.4	3692.55	8.85777	6.58909	0.00893047
3	1	Lolium perenne	58	Aberystwyth	2010	2010-08-10	2013-05-20	22289.9	4306.89	11.6961	9.01752	0.0146314
3	1	Lolium perenne	59	Aberystwyth	2010	2010-08-10	2013-05-20	21604.2	3981.38	8.48839	6.52598	0.00872546
3	1	Lolium perenne	59	Aberystwyth	2010	2010-08-10	2013-05-20	17223.3	3358.81	7.78199	6.26166	0.00815161
3	1	Lolium perenne	59	Aberystwyth	2010	2010-08-10	2013-05-20	18594.6	2900.8	9.71238	6.44729	0.00952903
3	1	Lolium perenne	59	Aberystwyth	2010	2010-08-10	2013-05-20	21450.2	4556.24	9.14356	7.42066	0.0104079
3	1	Hybrid ryegrass	318	Aberystwyth	2010	2010-08-10	2013-05-20	20921	3658.11	12.0233	7.96432	0.0115205
3	1	Hybrid ryegrass	318	Aberystwyth	2010	2010-08-10	2013-05-20	18311.5	3248.49	10.3889	7.91854	0.012765
3	1	Hybrid ryegrass	318	Aberystwyth	2010	2010-08-10	2013-05-20	21137.1	4281.48	10.3497	7.3213	0.00917892
3	1	Hybrid ryegrass	318	Aberystwyth	2010	2010-08-10	2013-05-20	23893.1	4922.11	9.7755	7.8036	0.00895568
3	1	Hybrid ryegrass	319	Aberystwyth	2010	2010-08-10	2013-05-20	19241.3	3877.75	8.98731	7.18525	0.0100741
3	1	Hybrid ryegrass	319	Aberystwyth	2010	2010-08-10	2013-05-20	17601.1	3590.45	9.00854	7.11561	0.00909018
3	1	Hybrid ryegrass	319	Aberystwyth	2010	2010-08-10	2013-05-20	20486.7	4144.58	8.7768	7.33684	0.00890089
3	1	Hybrid ryegrass	319	Aberystwyth	2010	2010-08-10	2013-05-20	16311.3	3736.43	8.27104	6.51724	0.00917042
3	1	Hybrid ryegrass	325	Aberystwyth	2010	2010-08-10	2013-05-20	20653	3775.83	8.60954	6.28646	0.00825002
3	1	Hybrid ryegrass	325	Aberystwyth	2010	2010-08-10	2013-05-20	21307.9	4109.47	8.64964	7.40315	0.00875984
3	1	Hybrid ryegrass	325	Aberystwyth	2010	2010-08-10	2013-05-20	20073.4	3780.55	8.82255	7.18568	0.0099596
3	1	Hybrid ryegrass	325	Aberystwyth	2010	2010-08-10	2013-05-20	19202.9	4299.84	9.92954	8.34256	0.0122149
3	1	Hybrid ryegrass	329	Aberystwyth	2010	2010-08-10	2013-05-20	19754.2	4164.62	13.469	9.03605	0.0131929
3	1	Hybrid ryegrass	329	Aberystwyth	2010	2010-08-10	2013-05-20	20468.2	4232.19	10.395	7.81456	0.0119414
3	1	Hybrid ryegrass	329	Aberystwyth	2010	2010-08-10	2013-05-20	21411.3	4168.2	8.95711	7.37212	0.00967518
3	1	Hybrid ryegrass	329	Aberystwyth	2010	2010-08-10	2013-05-20	21354.5	4211.09	10.6239	9.02587	0.0130035
3	1	Hybrid ryegrass	331	Aberystwyth	2010	2010-08-10	2013-05-20	23029.5	3710.37	10.7426	7.20595	0.00917066
3	1	Hybrid ryegrass	331	Aberystwyth	2010	2010-08-10	2013-05-20	20771.3	4350.65	11.8473	8.79473	0.0139255
3	1	Hybrid ryegrass	331	Aberystwyth	2010	2010-08-10	2013-05-20	21788.1	4342.8	10.4494	8.90722	0.0134631
3	1	Hybrid ryegrass	331	Aberystwyth	2010	2010-08-10	2013-05-20	23254.1	4135.42	11.8583	9.02497	0.0143897
3	1	Lolium multiflorum	113	Aberystwyth	2010	2010-08-10	2013-05-20	19711	3622.29	10.6072	6.69794	0.0113846
3	1	Lolium multiflorum	113	Aberystwyth	2010	2010-08-10	2013-05-20	20374.8	4228.15	9.65501	7.40129	0.0107177
3	1	Lolium multiflorum	113	Aberystwyth	2010	2010-08-10	2013-05-20	18894.2	3465.45	10.1622	7.3269	0.0105469
3	1	Lolium multiflorum	113	Aberystwyth	2010	2010-08-10	2013-05-20	23055.4	4707.69	12.5605	9.71623	0.0112722
3	1	Lolium multiflorum	120	Aberystwyth	2010	2010-08-10	2013-05-20	21616.4	4140.95	9.25876	7.32701	0.00926784
3	1	Lolium multiflorum	120	Aberystwyth	2010	2010-08-10	2013-05-20	16194.4	3406.4	6.18289	5.76946	0.00780658
3	1	Lolium multiflorum	120	Aberystwyth	2010	2010-08-10	2013-05-20	18271.4	3482.24	7.74801	6.42032	0.00954709
3	1	Lolium multiflorum	120	Aberystwyth	2010	2010-08-10	2013-05-20	20467.6	4386.5	10.6278	7.48478	0.0115033
3	1	Lolium perenne	306	Aberystwyth	2010	2010-08-10	2013-05-20	17307.4	3731.71	7.35002	5.7647	0.00713475
3	1	Lolium perenne	306	Aberystwyth	2010	2010-08-10	2013-05-20	20690.3	3752.26	7.60512	5.95873	0.00734631
3	1	Lolium perenne	306	Aberystwyth	2010	2010-08-10	2013-05-20	19067.7	3492.07	8.75292	6.69072	0.00744581
3	1	Lolium perenne	306	Aberystwyth	2010	2010-08-10	2013-05-20	17260	3591.12	7.10492	6.05744	0.00671086
4	1	Lolium perenne	1	Scotland	2010	2010-08-16	2013-06-03	22335.8	3460.12	6.82878	24.3419	0.00550346
4	1	Lolium perenne	1	Scotland	2010	2010-08-16	2013-06-03	20537.8	3647.48	7.52478	24.6249	0.00625618
4	1	Lolium perenne	1	Scotland	2010	2010-08-16	2013-06-03	19699.8	3675.18	4.86121	23.4304	0.00540975
4	1	Lolium perenne	1	Scotland	2010	2010-08-16	2013-06-03	21497	3478.4	7.3498	24.131	0.00733723
4	1	Lolium perenne	2	Scotland	2010	2010-08-16	2013-06-03	19015	2971.23	5.94978	20.5648	0.00330956
4	1	Lolium perenne	2	Scotland	2010	2010-08-16	2013-06-03	19004.7	2997.07	4.6721	20.9014	0.00360747
4	1	Lolium perenne	2	Scotland	2010	2010-08-16	2013-06-03	18165.9	2367.9	6.44181	16.6605	0.00331947
4	1	Lolium perenne	2	Scotland	2010	2010-08-16	2013-06-03	20756.7	2880.32	3.84945	20.8557	0.00330517
4	1	Lolium perenne	3	Scotland	2010	2010-08-16	2013-06-03	20899.5	3828.2	5.65046	25.8553	0.00528099
4	1	Lolium perenne	3	Scotland	2010	2010-08-16	2013-06-03	19751.4	3531.26	5.04951	23.3984	0.00551434
4	1	Lolium perenne	3	Scotland	2010	2010-08-16	2013-06-03	18396.4	3045.57	6.56317	21.494	0.00582112
4	1	Lolium perenne	3	Scotland	2010	2010-08-16	2013-06-03	19117.8	3153.25	5.13519	20.8116	0.00482983
4	1	Lolium perenne	4	Scotland	2010	2010-08-16	2013-06-03	19898.6	3649.62	5.93951	25.7732	0.004044
4	1	Lolium perenne	4	Scotland	2010	2010-08-16	2013-06-03	18871.4	3738.94	6.16617	26.6735	0.00528099
4	1	Lolium perenne	4	Scotland	2010	2010-08-16	2013-06-03	21313.7	3663.69	4.2117	24.3375	0.00377716
4	1	Lolium perenne	4	Scotland	2010	2010-08-16	2013-06-03	19911.7	3250.6	6.09846	22.7145	0.00380219
4	1	Lolium perenne	5	Scotland	2010	2010-08-16	2013-06-03	22395.1	3812.26	5.07084	26.7481	0.00370338
4	1	Lolium perenne	5	Scotland	2010	2010-08-16	2013-06-03	22402.1	3527.18	6.16006	23.6649	0.00453269
4	1	Lolium perenne	5	Scotland	2010	2010-08-16	2013-06-03	20192.2	3076.32	3.50221	20.7622	0.00281468
4	1	Lolium perenne	5	Scotland	2010	2010-08-16	2013-06-03	22240.9	3274.47	3.46217	22.666	0.00307911
4	1	Lolium perenne	10	Scotland	2010	2010-08-16	2013-06-03	18541.5	2664.67	3.87038	17.4743	0.0032997
4	1	Lolium perenne	10	Scotland	2010	2010-08-16	2013-06-03	21637.7	3103.72	4.07324	21.6348	0.00303454
4	1	Lolium perenne	10	Scotland	2010	2010-08-16	2013-06-03	22215.7	3555.21	3.84315	23.7967	0.00429494
4	1	Lolium perenne	10	Scotland	2010	2010-08-16	2013-06-03	20384.3	3119.5	5.54483	20.9411	0.00380597
4	1	Lolium perenne	19	Scotland	2010	2010-08-16	2013-06-03	19805.3	2838.55	6.1421	19.4223	0.00457653
4	1	Lolium perenne	19	Scotland	2010	2010-08-16	2013-06-03	20208.5	2684.63	3.76901	19.2501	0.0031092
4	1	Lolium perenne	19	Scotland	2010	2010-08-16	2013-06-03	20147.5	2666.27	2.56701	18.6838	0.00280258
4	1	Lolium perenne	19	Scotland	2010	2010-08-16	2013-06-03	19238.9	2543.73	2.85484	17.6753	0.00279058
4	1	Lolium perenne	48	Scotland	2010	2010-08-16	2013-06-03	19670.3	3430.45	5.68164	22.7396	0.00405473
4	1	Lolium perenne	48	Scotland	2010	2010-08-16	2013-06-03	18086.1	2997.6	4.23799	21.0457	0.00331947
4	1	Lolium perenne	48	Scotland	2010	2010-08-16	2013-06-03	19196.4	3304.89	5.33011	22.5731	0.00431493
4	1	Lolium perenne	48	Scotland	2010	2010-08-16	2013-06-03	19610	3261.52	3.87094	22.9541	0.00284587
4	1	Lolium perenne	49	Scotland	2010	2010-08-16	2013-06-03	20882.9	3679.3	3.81832	24.5263	0.00361598
4	1	Lolium perenne	49	Scotland	2010	2010-08-16	2013-06-03	20294.7	3360.43	4.35987	22.1213	0.00336538
4	1	Lolium perenne	49	Scotland	2010	2010-08-16	2013-06-03	19509.6	3424.34	3.45164	22.6649	0.00405338
4	1	Lolium perenne	49	Scotland	2010	2010-08-16	2013-06-03	20087.7	3366.99	3.89606	22.9226	0.00331947
4	1	Lolium perenne	309	Scotland	2010	2010-08-16	2013-06-03	17531.4	3386.3	3.26289	21.8915	0.00259315
4	1	Lolium perenne	309	Scotland	2010	2010-08-16	2013-06-03	9437.18	1621.54	1.62425	10.1936	0.00133255
4	1	Lolium perenne	309	Scotland	2010	2010-08-16	2013-06-03	19883.1	3763.83	3.83366	24.8793	0.0028203
4	1	Lolium perenne	309	Scotland	2010	2010-08-16	2013-06-03	18824.8	3469.5	3.31731	23.274	0.00231959
5	1	Lolium perenne	5	Aberystwyth	2010	2010-08-10	2013-05-20	20859.2	5980.76	12.1849	11.3911	0.0117879
5	1	Lolium perenne	5	Aberystwyth	2010	2010-08-10	2013-05-20	21157.8	5676.4	9.58347	11.0664	0.00974307
5	1	Lolium perenne	5	Aberystwyth	2010	2010-08-10	2013-05-20	19345.7	5403.15	10.1362	10.4988	0.00950897
5	1	Lolium perenne	5	Aberystwyth	2010	2010-08-10	2013-05-20	20404.3	5971.48	11.9172	10.9599	0.0105015
5	1	Lolium perenne	6	Aberystwyth	2010	2010-08-10	2013-05-20	18765	4654.86	9.31467	9.44015	0.00897356
5	1	Lolium perenne	6	Aberystwyth	2010	2010-08-10	2013-05-20	18376.8	5648.28	8.90819	10.4186	0.0090235
5	1	Lolium perenne	6	Aberystwyth	2010	2010-08-10	2013-05-20	16661.6	4667.58	8.86804	9.92854	0.0100856
5	1	Lolium perenne	6	Aberystwyth	2010	2010-08-10	2013-05-20	18912	5466.3	9.61304	9.24399	0.0105826
5	1	Lolium perenne	7	Aberystwyth	2010	2010-08-10	2013-05-20	20605.2	5474.33	10.4079	9.69627	0.00950961
5	1	Lolium perenne	7	Aberystwyth	2010	2010-08-10	2013-05-20	16812.2	5874.39	10.4397	10.0692	0.00980408
5	1	Lolium perenne	7	Aberystwyth	2010	2010-08-10	2013-05-20	19305	5526.22	9.78814	9.76895	0.0111043
5	1	Lolium perenne	8	Aberystwyth	2010	2010-08-10	2013-05-20	18548.8	5515.97	8.86461	9.83763	0.0188582
5	1	Lolium perenne	8	Aberystwyth	2010	2010-08-10	2013-05-20	17388.8	3606.48	10.0491	7.48177	0.00962689
5	1	Lolium perenne	8	Aberystwyth	2010	2010-08-10	2013-05-20	17265.4	4232.96	10.5927	8.57881	0.0114385
5	1	Lolium perenne	8	Aberystwyth	2010	2010-08-10	2013-05-20	23789.5	4345.6	13.9001	10.889	0.0110456
5	1	Lolium perenne	9	Aberystwyth	2010	2010-08-10	2013-05-20	19646.8	5904.89	6.91424	11.2378	0.00827706
5	1	Lolium perenne	9	Aberystwyth	2010	2010-08-10	2013-05-20	19587.4	5639.99	7.44651	9.62821	0.00791003
5	1	Lolium perenne	9	Aberystwyth	2010	2010-08-10	2013-05-20	17576.5	3740.07	10.8213	8.35188	0.0103524
5	1	Lolium perenne	9	Aberystwyth	2010	2010-08-10	2013-05-20	18745.6	6827.93	8.82282	12.5271	0.0119579
5	1	Lolium perenne	10	Aberystwyth	2010	2010-08-10	2013-05-20	21002.9	4884.45	12.0272	10.087	0.0087144
5	1	Lolium perenne	10	Aberystwyth	2010	2010-08-10	2013-05-20	15837.1	4080.34	8.8498	8.4739	0.00801415
5	1	Lolium perenne	10	Aberystwyth	2010	2010-08-10	2013-05-20	20025.5	5004.97	12.1757	9.59862	0.00993057
5	1	Lolium perenne	10	Aberystwyth	2010	2010-08-10	2013-05-20	21109.4	5663.83	13.4999	11.546	0.0122985
5	1	Lolium perenne	15	Aberystwyth	2010	2010-08-10	2013-05-20	18123	6287.57	10.2387	10.5883	0.0127102
5	1	Lolium perenne	15	Aberystwyth	2010	2010-08-10	2013-05-20	20369.1	5620.69	10.7266	12.4129	0.0114685
5	1	Lolium perenne	15	Aberystwyth	2010	2010-08-10	2013-05-20	19713.7	6193.74	9.27432	10.835	0.0106249
5	1	Lolium perenne	15	Aberystwyth	2010	2010-08-10	2013-05-20	17450.1	5874.59	8.81815	10.4473	0.00949149
5	1	Lolium perenne	16	Aberystwyth	2010	2010-08-10	2013-05-20	19292.4	4982.36	9.57815	10.9885	0.0105948
5	1	Lolium perenne	16	Aberystwyth	2010	2010-08-10	2013-05-20	15773.3	4920.05	7.52048	8.38701	0.00713818
5	1	Lolium perenne	16	Aberystwyth	2010	2010-08-10	2013-05-20	16718.4	5459.01	9.6194	10.4178	0.0100802
5	1	Lolium perenne	16	Aberystwyth	2010	2010-08-10	2013-05-20	16440.7	4819.19	8.70041	8.81282	0.00864679
5	1	Lolium perenne	17	Aberystwyth	2010	2010-08-10	2013-05-20	17347	5122.52	9.87807	9.24501	0.010413
5	1	Lolium perenne	17	Aberystwyth	2010	2010-08-10	2013-05-20	18707.4	5248.65	10.5992	8.95043	0.00904397
5	1	Lolium perenne	17	Aberystwyth	2010	2010-08-10	2013-05-20	19036.1	5392.74	11.4995	9.99827	0.0103633
5	1	Lolium perenne	17	Aberystwyth	2010	2010-08-10	2013-05-20	19773.6	5250.42	12.361	10.6459	0.0115553
5	1	Lolium perenne	18	Aberystwyth	2010	2010-08-10	2013-05-20	17127.1	5145.51	9.24288	8.70572	0.00941287
5	1	Lolium perenne	18	Aberystwyth	2010	2010-08-10	2013-05-20	19410.8	5511.26	10.1277	11.0022	0.0095302
5	1	Lolium perenne	18	Aberystwyth	2010	2010-08-10	2013-05-20	16607.9	4922.31	8.84899	11.0915	0.0108444
5	1	Lolium perenne	18	Aberystwyth	2010	2010-08-10	2013-05-20	19378.8	4956.72	9.74628	8.7359	0.0118936
5	1	Lolium perenne	19	Aberystwyth	2010	2010-08-10	2013-05-20	16540.8	4303.36	9.19909	8.91489	0.0100638
5	1	Lolium perenne	19	Aberystwyth	2010	2010-08-10	2013-05-20	19159.4	5497.97	11.3241	10.3848	0.011031
5	1	Lolium perenne	19	Aberystwyth	2010	2010-08-10	2013-05-20	17355.6	4021.69	8.83906	7.97261	0.00869245
5	1	Lolium perenne	19	Aberystwyth	2010	2010-08-10	2013-05-20	17322.1	4112.46	9.2447	9.6758	0.00977387
5	1	Lolium perenne	21	Aberystwyth	2010	2010-08-10	2013-05-20	17492.2	5295.75	9.74068	9.92522	0.00967541
5	1	Lolium perenne	21	Aberystwyth	2010	2010-08-10	2013-05-20	17534.9	4245.33	9.26099	9.25607	0.00881283
5	1	Lolium perenne	21	Aberystwyth	2010	2010-08-10	2013-05-20	16380.2	5148.83	9.97946	11.0013	0.0100244
5	1	Lolium perenne	21	Aberystwyth	2010	2010-08-10	2013-05-20	21216.8	4991.89	10.6963	9.88737	0.0103666
5	1	Lolium perenne	22	Aberystwyth	2010	2010-08-10	2013-05-20	19606.2	5860.2	11.431	10.3832	0.0115254
5	1	Lolium perenne	22	Aberystwyth	2010	2010-08-10	2013-05-20	16935.3	5737.03	9.53001	10.3964	0.0101982
5	1	Lolium perenne	22	Aberystwyth	2010	2010-08-10	2013-05-20	18211.2	4464.71	9.26831	8.91678	0.00901623
5	1	Lolium perenne	22	Aberystwyth	2010	2010-08-10	2013-05-20	19344.5	5294.6	10.9108	10.2326	0.00932679
5	1	Lolium perenne	23	Aberystwyth	2010	2010-08-10	2013-05-20	19811.8	4623.32	13.0017	9.59715	0.0109353
5	1	Lolium perenne	23	Aberystwyth	2010	2010-08-10	2013-05-20	19029.4	5123.64	9.66727	9.83829	0.0115002
5	1	Lolium perenne	23	Aberystwyth	2010	2010-08-10	2013-05-20	21612.5	4499.04	14.2647	10.5468	0.012409
5	1	Lolium perenne	23	Aberystwyth	2010	2010-08-10	2013-05-20	17759.8	4670.67	9.63022	9.85121	0.00897181
5	1	Lolium perenne	24	Aberystwyth	2010	2010-08-10	2013-05-20	18217.1	5622.78	9.46743	9.32443	0.00976527
5	1	Lolium perenne	24	Aberystwyth	2010	2010-08-10	2013-05-20	18381.1	5283.46	9.00541	10.2497	0.00936617
5	1	Lolium perenne	24	Aberystwyth	2010	2010-08-10	2013-05-20	19569.6	5110.17	9.32669	9.6105	0.00862243
5	1	Lolium perenne	24	Aberystwyth	2010	2010-08-10	2013-05-20	20397.4	5367.43	10.6293	10.5446	0.00995007
5	1	Lolium perenne	48	Aberystwyth	2010	2010-08-10	2013-05-20	17604.3	5870.39	9.53249	11.4465	0.00977745
5	1	Lolium perenne	48	Aberystwyth	2010	2010-08-10	2013-05-20	16254.5	5587.51	10.2735	9.63272	0.0115564
5	1	Lolium perenne	48	Aberystwyth	2010	2010-08-10	2013-05-20	17477	4347.3	9.72881	8.933	0.00885919
5	1	Lolium perenne	48	Aberystwyth	2010	2010-08-10	2013-05-20	20491.4	5590.39	9.91105	11.3206	0.0110456
5	1	Lolium perenne	307	Aberystwyth	2010	2010-08-10	2013-05-20	23302.8	6634.75	11.2913	13.0954	0.0121101
5	1	Lolium perenne	307	Aberystwyth	2010	2010-08-10	2013-05-20	18945.5	6958.46	9.3272	10.901	0.0112311
5	1	Lolium perenne	307	Aberystwyth	2010	2010-08-10	2013-05-20	19837.2	6419.52	9.56113	12.3293	0.00930883
5	1	Lolium perenne	307	Aberystwyth	2010	2010-08-10	2013-05-20	19135.8	6191.26	9.80756	10.5478	0.0146091
5	1	Lolium perenne	309	Aberystwyth	2010	2010-08-10	2013-05-20	16934.3	5811.04	8.73169	10.0609	0.00985492
5	1	Lolium perenne	309	Aberystwyth	2010	2010-08-10	2013-05-20	19016.3	6292.32	9.95426	11.4626	0.0096691
5	1	Lolium perenne	309	Aberystwyth	2010	2010-08-10	2013-05-20	19303.2	6308.93	9.53289	11.085	0.00891607
5	1	Lolium perenne	309	Aberystwyth	2010	2010-08-10	2013-05-20	17784.6	6709.97	9.1998	10.9365	0.00856065
6	1	Lolium perenne	5	Scotland	2010	2010-08-16	2013-06-03	16989.2	2590.64	5.01406	14.5405	0.00338754
6	1	Lolium perenne	5	Scotland	2010	2010-08-16	2013-06-03	17299	2878.83	5.56384	15.0951	0.0037911
6	1	Lolium perenne	5	Scotland	2010	2010-08-16	2013-06-03	16917.2	2869.67	6.20545	15.7873	0.00377782
6	1	Lolium perenne	5	Scotland	2010	2010-08-16	2013-06-03	15558.2	3301.44	7.06838	20.7448	0.00477492
6	1	Lolium perenne	6	Scotland	2010	2010-08-16	2013-06-03	17669.5	3305.43	9.10881	19.7196	0.00619144
6	1	Lolium perenne	6	Scotland	2010	2010-08-16	2013-06-03	16201.3	2609.79	4.95646	13.199	0.00367949
6	1	Lolium perenne	6	Scotland	2010	2010-08-16	2013-06-03	15176.7	2963.53	6.53535	17.422	0.00474389
6	1	Lolium perenne	6	Scotland	2010	2010-08-16	2013-06-03	15914.6	2505.39	7.00747	15.2645	0.00502795
6	1	Lolium perenne	7	Scotland	2010	2010-08-16	2013-06-03	16291.7	2764.69	3.4619	14.5047	0.00327569
6	1	Lolium perenne	7	Scotland	2010	2010-08-16	2013-06-03	16455.4	3126.59	6.10506	18.269	0.00436238
6	1	Lolium perenne	7	Scotland	2010	2010-08-16	2013-06-03	15348.4	2976.96	5.32268	15.2919	0.00445617
6	1	Lolium perenne	7	Scotland	2010	2010-08-16	2013-06-03	16855.7	3550.97	5.57479	21.3791	0.00459455
6	1	Lolium perenne	8	Scotland	2010	2010-08-16	2013-06-03	12734.2	1552.53	4.69219	9.46545	0.00314237
6	1	Lolium perenne	8	Scotland	2010	2010-08-16	2013-06-03	15052.5	1703.45	3.61834	10.4631	0.0031216
6	1	Lolium perenne	8	Scotland	2010	2010-08-16	2013-06-03	14727.3	2276.83	8.79468	16.771	0.00609826
6	1	Lolium perenne	8	Scotland	2010	2010-08-16	2013-06-03	16458.5	1942.09	5.27661	11.4774	0.00345825
6	1	Lolium perenne	9	Scotland	2010	2010-08-16	2013-06-03	14408	2662.72	5.30541	14.1181	0.0035383
6	1	Lolium perenne	9	Scotland	2010	2010-08-16	2013-06-03	16699	3212.7	4.85648	19.0712	0.00364488
6	1	Lolium perenne	9	Scotland	2010	2010-08-16	2013-06-03	18541.2	3460.85	4.53457	19.9288	0.00463195
6	1	Lolium perenne	9	Scotland	2010	2010-08-16	2013-06-03	15753.1	2997.72	5.76695	16.5687	0.00401432
6	1	Lolium perenne	10	Scotland	2010	2010-08-16	2013-06-03	19563.2	3186.27	4.41814	18.4698	0.00349942
6	1	Lolium perenne	10	Scotland	2010	2010-08-16	2013-06-03	17974.7	2472.8	4.03235	12.4851	0.00295452
6	1	Lolium perenne	10	Scotland	2010	2010-08-16	2013-06-03	15500.4	2564.88	4.38487	14.0472	0.0037019
6	1	Lolium perenne	10	Scotland	2010	2010-08-16	2013-06-03	17577	2305.14	2.99049	11.97	0.00214198
6	1	Lolium perenne	15	Scotland	2010	2010-08-16	2013-06-03	17281.6	2888.93	5.42213	16.2033	0.00465422
6	1	Lolium perenne	15	Scotland	2010	2010-08-16	2013-06-03	16808.6	3332.67	6.58323	20.1127	0.00562828
6	1	Lolium perenne	15	Scotland	2010	2010-08-16	2013-06-03	18684.2	3039.79	5.58878	18.1794	0.00454411
6	1	Lolium perenne	15	Scotland	2010	2010-08-16	2013-06-03	16403.3	3048.74	7.40126	18.1055	0.00594441
6	1	Lolium perenne	16	Scotland	2010	2010-08-16	2013-06-03	14708.4	2841.56	4.85699	16.3954	0.00368107
6	1	Lolium perenne	16	Scotland	2010	2010-08-16	2013-06-03	14155.6	2683.95	5.45214	14.5095	0.00367106
6	1	Lolium perenne	16	Scotland	2010	2010-08-16	2013-06-03	13331.2	2912.91	7.25889	19.1304	0.0047484
6	1	Lolium perenne	16	Scotland	2010	2010-08-16	2013-06-03	15360.3	2955.48	3.00603	14.8126	0.00242175
6	1	Lolium perenne	17	Scotland	2010	2010-08-16	2013-06-03	13438.3	2248.65	6.56241	14.1716	0.00425617
6	1	Lolium perenne	17	Scotland	2010	2010-08-16	2013-06-03	14439	2287.28	5.82858	11.5186	0.00313225
6	1	Lolium perenne	17	Scotland	2010	2010-08-16	2013-06-03	16199.8	2823.22	7.2988	16.047	0.00549617
6	1	Lolium perenne	17	Scotland	2010	2010-08-16	2013-06-03	17712	2622.13	6.39199	13.1519	0.00450022
6	1	Lolium perenne	18	Scotland	2010	2010-08-16	2013-06-03	15783.2	2569.04	4.32743	13.4207	0.00325686
6	1	Lolium perenne	18	Scotland	2010	2010-08-16	2013-06-03	15166.9	2861.53	5.12618	15.1205	0.00434289
6	1	Lolium perenne	18	Scotland	2010	2010-08-16	2013-06-03	14681.8	2977.66	5.50728	18.4529	0.0047551
6	1	Lolium perenne	18	Scotland	2010	2010-08-16	2013-06-03	15115.9	2406.04	3.18499	13.4842	0.00257273
6	1	Lolium perenne	19	Scotland	2010	2010-08-16	2013-06-03	14274.6	2055.36	3.71935	11.8455	0.00288612
6	1	Lolium perenne	19	Scotland	2010	2010-08-16	2013-06-03	15722.2	1958.39	3.0629	10.637	0.00197433
6	1	Lolium perenne	19	Scotland	2010	2010-08-16	2013-06-03	14516.3	2495.55	5.82133	16.2691	0.00448096
6	1	Lolium perenne	19	Scotland	2010	2010-08-16	2013-06-03	15466.6	2332.95	5.01165	13.2711	0.00303167
6	1	Lolium perenne	21	Scotland	2010	2010-08-16	2013-06-03	14650.8	2275.49	3.40894	13.5318	0.00291333
6	1	Lolium perenne	21	Scotland	2010	2010-08-16	2013-06-03	13793.1	2152	3.90473	14.0253	0.00361196
6	1	Lolium perenne	21	Scotland	2010	2010-08-16	2013-06-03	17252.6	2670.32	4.21364	14.0654	0.0037178
6	1	Lolium perenne	21	Scotland	2010	2010-08-16	2013-06-03	14090.7	2470.23	5.73105	15.529	0.00388533
6	1	Lolium perenne	22	Scotland	2010	2010-08-16	2013-06-03	16619.4	2441.7	4.82674	15.9021	0.00368257
6	1	Lolium perenne	22	Scotland	2010	2010-08-16	2013-06-03	15976.5	2194.52	6.1432	13.2393	0.00337413
6	1	Lolium perenne	22	Scotland	2010	2010-08-16	2013-06-03	15755.6	2284.09	4.37902	12.6572	0.00397275
6	1	Lolium perenne	22	Scotland	2010	2010-08-16	2013-06-03	16198	2586.17	4.49699	13.6159	0.00295419
6	1	Lolium perenne	23	Scotland	2010	2010-08-16	2013-06-03	15811.3	2188.68	5.67289	11.0792	0.0037329
6	1	Lolium perenne	23	Scotland	2010	2010-08-16	2013-06-03	15968.8	2685.18	7.56952	13.4833	0.00426411
6	1	Lolium perenne	23	Scotland	2010	2010-08-16	2013-06-03	13940.7	2550.79	7.76327	15.6592	0.00502538
6	1	Lolium perenne	23	Scotland	2010	2010-08-16	2013-06-03	15452.8	2439.14	7.346	13.9534	0.00385439
6	1	Lolium perenne	24	Scotland	2010	2010-08-16	2013-06-03	15237.4	3313.46	6.18322	19.8709	0.00410063
6	1	Lolium perenne	24	Scotland	2010	2010-08-16	2013-06-03	19140.5	2923.95	4.1921	15.5617	0.00300827
6	1	Lolium perenne	24	Scotland	2010	2010-08-16	2013-06-03	15323	2562.32	4.50625	14.9515	0.00291304
6	1	Lolium perenne	24	Scotland	2010	2010-08-16	2013-06-03	16302.6	3370.51	5.97885	19.186	0.00435331
6	1	Lolium perenne	48	Scotland	2010	2010-08-16	2013-06-03	17534.8	2800.72	4.73712	16.2627	0.00343904
6	1	Lolium perenne	48	Scotland	2010	2010-08-16	2013-06-03	16476.9	2970.39	5.46372	16.989	0.00349143
6	1	Lolium perenne	48	Scotland	2010	2010-08-16	2013-06-03	16366.3	2667.8	3.73347	14.7501	0.00301217
6	1	Lolium perenne	48	Scotland	2010	2010-08-16	2013-06-03	15744.4	2388.38	3.2206	12.7169	0.00256204
6	1	Lolium perenne	307	Scotland	2010	2010-08-16	2013-06-03	16928.6	3216.61	5.72496	19.3267	0.00416348
6	1	Lolium perenne	307	Scotland	2010	2010-08-16	2013-06-03	17331.3	3607.75	5.40899	18.8264	0.00397916
6	1	Lolium perenne	307	Scotland	2010	2010-08-16	2013-06-03	18661.3	4233.39	7.89912	21.5681	0.00529457
6	1	Lolium perenne	307	Scotland	2010	2010-08-16	2013-06-03	15181.5	3235.37	5.58514	18.0031	0.00444978
6	1	Lolium perenne	309	Scotland	2010	2010-08-16	2013-06-03	15537.6	2810.87	5.35027	16.2191	0.0032416
6	1	Lolium perenne	309	Scotland	2010	2010-08-16	2013-06-03	16694.2	2709.33	2.91369	14.3446	0.00272884
6	1	Lolium perenne	309	Scotland	2010	2010-08-16	2013-06-03	13824.8	2435.68	2.7907	14.5081	0.00178199
6	1	Lolium perenne	309	Scotland	2010	2010-08-16	2013-06-03	15488	3003.12	3.7367	16.6897	0.00264656
7	2	Hybrid ryegrass	11	Aberystwyth	2011	2011-08-08	2013-05-20	28987.4	4511.06	11.7121	7.65523	0.00904185
7	2	Hybrid ryegrass	11	Aberystwyth	2011	2011-08-08	2013-05-20	28893.5	4189.45	10.6763	6.57481	0.00828908
7	2	Hybrid ryegrass	11	Aberystwyth	2011	2011-08-08	2013-05-20	26864.2	4024.49	8.26884	6.65784	0.00773731
7	2	Hybrid ryegrass	12	Aberystwyth	2011	2011-08-08	2013-05-20	26598.3	3802.71	9.45858	4.96587	0.0070398
7	2	Hybrid ryegrass	12	Aberystwyth	2011	2011-08-08	2013-05-20	28744.3	4307.48	7.27411	4.91525	0.00574269
7	2	Lolium perenne	17	Aberystwyth	2011	2011-08-08	2013-05-20	31033	4569.34	9.374	5.78284	0.00708681
7	2	Lolium perenne	17	Aberystwyth	2011	2011-08-08	2013-05-20	30610.4	4458.62	8.88003	5.57431	0.00626444
7	2	Lolium perenne	17	Aberystwyth	2011	2011-08-08	2013-05-20	32050.3	5109.05	9.92127	7.30218	0.00636105
7	2	Lolium perenne	48	Aberystwyth	2011	2011-08-08	2013-05-20	24198	4837.03	6.12189	5.48894	0.00814286
7	2	Lolium perenne	48	Aberystwyth	2011	2011-08-08	2013-05-20	25432.6	5209.85	5.94872	5.43952	0.00609328
7	2	Lolium perenne	48	Aberystwyth	2011	2011-08-08	2013-05-20	28578.1	5450.61	7.78861	7.0026	0.00870602
7	2	Hybrid ryegrass	334	Aberystwyth	2011	2011-08-08	2013-05-20	27950	4149.49	7.88363	5.31674	0.00582889
7	2	Hybrid ryegrass	334	Aberystwyth	2011	2011-08-08	2013-05-20	26174.8	4823.13	7.29843	5.53065	0.00550527
7	2	Hybrid ryegrass	334	Aberystwyth	2011	2011-08-08	2013-05-20	29949.5	5855.86	9.38305	8.50998	0.00671972
7	2	Hybrid ryegrass	335	Aberystwyth	2011	2011-08-08	2013-05-20	22764.9	3420.98	7.80674	4.95428	0.00703747
7	2	Hybrid ryegrass	335	Aberystwyth	2011	2011-08-08	2013-05-20	25185.3	3544.12	8.13137	4.68251	0.00640614
7	2	Hybrid ryegrass	335	Aberystwyth	2011	2011-08-08	2013-05-20	27576.5	3616.59	9.33558	5.12301	0.00652066
7	2	Hybrid ryegrass	336	Aberystwyth	2011	2011-08-08	2013-05-20	26304.7	3626.42	7.48846	4.74681	0.00702117
7	2	Hybrid ryegrass	336	Aberystwyth	2011	2011-08-08	2013-05-20	29419.2	4552.5	10.6542	6.93396	0.0066258
7	2	Hybrid ryegrass	336	Aberystwyth	2011	2011-08-08	2013-05-20	31773.8	4563.46	10.1551	6.88481	0.00711532
7	2	Hybrid ryegrass	337	Aberystwyth	2011	2011-08-08	2013-05-20	26551.8	4486.48	9.31391	6.83337	0.00694308
7	2	Hybrid ryegrass	337	Aberystwyth	2011	2011-08-08	2013-05-20	32952.4	5018.97	12.4032	8.33768	0.00868887
7	2	Hybrid ryegrass	338	Aberystwyth	2011	2011-08-08	2013-05-20	31664.7	4890.32	7.89443	5.58485	0.00626238
7	2	Hybrid ryegrass	338	Aberystwyth	2011	2011-08-08	2013-05-20	25288	4702.58	6.98877	5.38767	0.0080295
7	2	Hybrid ryegrass	339	Aberystwyth	2011	2011-08-08	2013-05-20	26252.6	3601.91	8.72404	5.06425	0.00527402
7	2	Hybrid ryegrass	339	Aberystwyth	2011	2011-08-08	2013-05-20	24682.5	4078.16	5.98014	4.40607	0.0048836
7	2	Hybrid ryegrass	339	Aberystwyth	2011	2011-08-08	2013-05-20	30445.4	3946.33	7.24638	4.83603	0.00456587
7	2	Hybrid ryegrass	339	Aberystwyth	2011	2011-08-08	2013-05-20	30372	4712.77	8.61498	6.1501	0.005722
7	2	Hybrid ryegrass	340	Aberystwyth	2011	2011-08-08	2013-05-20	28750.1	4642.44	10.3878	6.8801	0.00660804
7	2	Hybrid ryegrass	340	Aberystwyth	2011	2011-08-08	2013-05-20	25410.4	3734.07	8.47058	6.10172	0.00563131
7	2	Hybrid ryegrass	340	Aberystwyth	2011	2011-08-08	2013-05-20	30953.5	5527.12	11.4025	7.52576	0.00884564
7	2	Hybrid ryegrass	340	Aberystwyth	2011	2011-08-08	2013-05-20	29558.4	4787.62	7.64604	6.09567	0.00573327
7	2	Hybrid ryegrass	341	Aberystwyth	2011	2011-08-08	2013-05-20	30425	5142.09	10.3826	6.8332	0.00770936
7	2	Hybrid ryegrass	341	Aberystwyth	2011	2011-08-08	2013-05-20	32168.9	4723.16	13.852	8.5003	0.00939074
7	2	Hybrid ryegrass	342	Aberystwyth	2011	2011-08-08	2013-05-20	31962.5	5845.98	8.33858	6.59892	0.00549442
7	2	Hybrid ryegrass	342	Aberystwyth	2011	2011-08-08	2013-05-20	28708.2	5067.67	10.1175	6.44848	0.00742901
7	2	Hybrid ryegrass	342	Aberystwyth	2011	2011-08-08	2013-05-20	29866.3	4665.78	9.93419	6.01771	0.00732744
7	2	Hybrid ryegrass	342	Aberystwyth	2011	2011-08-08	2013-05-20	31389.6	5370.09	10.2527	5.96475	0.0077043
7	2	Hybrid ryegrass	343	Aberystwyth	2011	2011-08-08	2013-05-20	29383.7	4641.84	7.80218	5.56984	0.00509709
7	2	Hybrid ryegrass	343	Aberystwyth	2011	2011-08-08	2013-05-20	29765	4781.81	8.74635	5.91798	0.00598129
7	2	Hybrid ryegrass	343	Aberystwyth	2011	2011-08-08	2013-05-20	32561.2	5025.35	10.4124	7.24017	0.00639966
7	2	Hybrid ryegrass	344	Aberystwyth	2011	2011-08-08	2013-05-20	27893.7	3987.39	10.2699	5.71392	0.00624383
7	2	Hybrid ryegrass	344	Aberystwyth	2011	2011-08-08	2013-05-20	30156.3	5164.23	10.6384	6.2457	0.007325
7	2	Hybrid ryegrass	344	Aberystwyth	2011	2011-08-08	2013-05-20	29033.8	4738.32	10.9963	6.50274	0.00615502
7	2	Hybrid ryegrass	345	Aberystwyth	2011	2011-08-08	2013-05-20	27516.9	3896.17	9.35302	5.57939	0.0069888
7	2	Hybrid ryegrass	345	Aberystwyth	2011	2011-08-08	2013-05-20	26616	3699.96	6.8504	5.82773	0.00524803
7	2	Hybrid ryegrass	345	Aberystwyth	2011	2011-08-08	2013-05-20	27380.1	4163.36	8.34432	6.04111	0.00563131
7	2	Hybrid ryegrass	345	Aberystwyth	2011	2011-08-08	2013-05-20	29373.6	4168.94	7.603	5.02727	0.00555463
7	2	Hybrid ryegrass	346	Aberystwyth	2011	2011-08-08	2013-05-20	28040	3843.76	11.0303	5.36037	0.00738655
7	2	Hybrid ryegrass	346	Aberystwyth	2011	2011-08-08	2013-05-20	29308	4055.39	9.34552	5.3752	0.00690789
7	2	Hybrid ryegrass	346	Aberystwyth	2011	2011-08-08	2013-05-20	29263.7	4095.77	9.27562	4.80762	0.00576733
7	2	Hybrid ryegrass	347	Aberystwyth	2011	2011-08-08	2013-05-20	28412.7	4727.87	8.31495	5.65724	0.00576542
7	2	Hybrid ryegrass	347	Aberystwyth	2011	2011-08-08	2013-05-20	26296.6	4030.72	6.32461	4.8189	0.0068616
7	2	Hybrid ryegrass	347	Aberystwyth	2011	2011-08-08	2013-05-20	27346.1	4245.54	9.28165	5.62138	0.00549261
7	2	Hybrid ryegrass	347	Aberystwyth	2011	2011-08-08	2013-05-20	30917	5316.12	10.2375	7.6224	0.00727167
7	2	Hybrid ryegrass	348	Aberystwyth	2011	2011-08-08	2013-05-20	28648	4189.69	9.60962	5.88159	0.00745571
7	2	Hybrid ryegrass	348	Aberystwyth	2011	2011-08-08	2013-05-20	25683.4	4477.66	9.05805	6.20181	0.00684554
7	2	Hybrid ryegrass	349	Aberystwyth	2011	2011-08-08	2013-05-20	24372	4247.68	7.94638	5.31986	0.00622744
7	2	Hybrid ryegrass	349	Aberystwyth	2011	2011-08-08	2013-05-20	30878.4	4848.04	8.43305	6.31794	0.00508687
7	2	Hybrid ryegrass	349	Aberystwyth	2011	2011-08-08	2013-05-20	29787.2	4682.99	7.79221	5.93197	0.00530378
7	2	Hybrid ryegrass	350	Aberystwyth	2011	2011-08-08	2013-05-20	25009.7	4165.61	8.25339	5.23816	0.00760033
7	2	Hybrid ryegrass	350	Aberystwyth	2011	2011-08-08	2013-05-20	27007.4	4417.34	8.59348	5.48379	0.00786169
7	2	Hybrid ryegrass	350	Aberystwyth	2011	2011-08-08	2013-05-20	27004.3	4866.86	7.38599	5.53766	0.00731768
7	2	Hybrid ryegrass	350	Aberystwyth	2011	2011-08-08	2013-05-20	32093.1	4565.87	10.7732	7.3288	0.00791737
7	2	Hybrid ryegrass	351	Aberystwyth	2011	2011-08-08	2013-05-20	28216	4605.54	8.05253	5.98616	0.00734704
7	2	Hybrid ryegrass	351	Aberystwyth	2011	2011-08-08	2013-05-20	30618	4552.45	9.51513	5.8868	0.00554542
7	2	Hybrid ryegrass	352	Aberystwyth	2011	2011-08-08	2013-05-20	24195.1	4619.55	7.90767	5.45927	0.00623767
7	2	Hybrid ryegrass	352	Aberystwyth	2011	2011-08-08	2013-05-20	30404.3	5044	9.74714	6.04299	0.00629353
7	2	Hybrid ryegrass	352	Aberystwyth	2011	2011-08-08	2013-05-20	29256.5	5131.59	9.21987	6.66215	0.00722624
7	2	Hybrid ryegrass	352	Aberystwyth	2011	2011-08-08	2013-05-20	33092.2	5488.33	10.6781	8.04539	0.00803216
7	2	Hybrid ryegrass	353	Aberystwyth	2011	2011-08-08	2013-05-20	31822.9	4091.71	9.54096	5.14881	0.00572013
7	2	Hybrid ryegrass	354	Aberystwyth	2011	2011-08-08	2013-05-20	31350	4567.16	8.9769	5.85485	0.00631868
7	2	Hybrid ryegrass	354	Aberystwyth	2011	2011-08-08	2013-05-20	32195	5159.81	8.03199	5.68992	0.00501482
7	2	Hybrid ryegrass	354	Aberystwyth	2011	2011-08-08	2013-05-20	28430.5	4689.22	8.18654	5.24172	0.00605884
7	2	Hybrid ryegrass	354	Aberystwyth	2011	2011-08-08	2013-05-20	30970.8	4943.85	11.2929	7.10289	0.00763096
7	2	Hybrid ryegrass	355	Aberystwyth	2011	2011-08-08	2013-05-20	31709.4	5396.45	9.14685	6.8999	0.00677756
7	2	Hybrid ryegrass	356	Aberystwyth	2011	2011-08-08	2013-05-20	24760.8	3669.6	8.98644	5.40299	0.00654446
7	2	Hybrid ryegrass	356	Aberystwyth	2011	2011-08-08	2013-05-20	29423.6	3827.76	8.24329	4.93905	0.00539696
7	2	Hybrid ryegrass	356	Aberystwyth	2011	2011-08-08	2013-05-20	30897.9	4068.77	10.8054	6.58182	0.00822628
7	2	Hybrid ryegrass	357	Aberystwyth	2011	2011-08-08	2013-05-20	29005.4	4081.21	9.3872	5.33521	0.00535714
7	2	Hybrid ryegrass	357	Aberystwyth	2011	2011-08-08	2013-05-20	30307.5	4380.2	9.95559	5.55716	0.0069888
7	2	Hybrid ryegrass	357	Aberystwyth	2011	2011-08-08	2013-05-20	31829.3	4086.46	11.7115	6.87809	0.00657719
7	2	Hybrid ryegrass	358	Aberystwyth	2011	2011-08-08	2013-05-20	29951.5	4614.42	11.3706	6.34628	0.00605884
7	2	Hybrid ryegrass	358	Aberystwyth	2011	2011-08-08	2013-05-20	33597.9	5307.61	7.71112	5.61827	0.00650561
7	2	Hybrid ryegrass	358	Aberystwyth	2011	2011-08-08	2013-05-20	30500.8	4826.9	7.41346	5.63007	0.00581918
7	2	Hybrid ryegrass	358	Aberystwyth	2011	2011-08-08	2013-05-20	33608.4	5198.71	12.4628	7.96008	0.00851539
7	2	Hybrid ryegrass	359	Aberystwyth	2011	2011-08-08	2013-05-20	28749.2	4793.86	7.54062	5.3841	0.00553991
7	2	Hybrid ryegrass	359	Aberystwyth	2011	2011-08-08	2013-05-20	25631.7	3867.73	9.24132	5.78739	0.00673963
7	2	Hybrid ryegrass	359	Aberystwyth	2011	2011-08-08	2013-05-20	28341.3	4289.59	8.48884	5.46961	0.00709629
7	2	Hybrid ryegrass	360	Aberystwyth	2011	2011-08-08	2013-05-20	26751.5	3743.09	9.97136	5.99381	0.00671091
7	2	Hybrid ryegrass	360	Aberystwyth	2011	2011-08-08	2013-05-20	29275.8	4477.21	9.89497	6.10727	0.00732989
7	2	Hybrid ryegrass	360	Aberystwyth	2011	2011-08-08	2013-05-20	30507.2	4316.42	8.75296	5.23192	0.00758765
7	2	Hybrid ryegrass	360	Aberystwyth	2011	2011-08-08	2013-05-20	30634.8	4486.26	9.36153	5.81214	0.00556202
7	2	Hybrid ryegrass	361	Aberystwyth	2011	2011-08-08	2013-05-20	27971.6	4760.33	8.86155	6.55099	0.0078433
7	2	Hybrid ryegrass	361	Aberystwyth	2011	2011-08-08	2013-05-20	31078.4	5144	8.84352	6.26228	0.00603077
7	2	Hybrid ryegrass	361	Aberystwyth	2011	2011-08-08	2013-05-20	34987	5597.53	12.4432	8.52604	0.00859793
7	2	Hybrid ryegrass	361	Aberystwyth	2011	2011-08-08	2013-05-20	32646.3	5351.1	10.5274	8.08805	0.00792271
7	2	Lolium multiflorum	113	Aberystwyth	2011	2011-08-08	2013-05-20	30279.9	4506.69	9.74963	5.89373	0.00679104
7	2	Lolium multiflorum	113	Aberystwyth	2011	2011-08-08	2013-05-20	26813.6	4723.12	9.49636	6.25572	0.00810743
7	2	Lolium multiflorum	113	Aberystwyth	2011	2011-08-08	2013-05-20	32854.7	4986.76	12.3867	7.33324	0.00932811
7	2	Lolium multiflorum	111	Aberystwyth	2011	2011-08-08	2013-05-20	27396.2	4866.27	7.16009	5.41555	0.00512454
7	2	Lolium multiflorum	111	Aberystwyth	2011	2011-08-08	2013-05-20	27165.8	4828.13	7.32895	5.62445	0.00555648
7	2	Lolium multiflorum	115	Aberystwyth	2011	2011-08-08	2013-05-20	25986.3	4366.06	7.96068	5.71678	0.00610553
7	2	Lolium multiflorum	115	Aberystwyth	2011	2011-08-08	2013-05-20	29209.8	4483.01	8.06379	5.19489	0.00597345
7	2	Lolium multiflorum	115	Aberystwyth	2011	2011-08-08	2013-05-20	27358.7	3843.07	8.40678	5.12833	0.00583083
7	2	Lolium multiflorum	115	Aberystwyth	2011	2011-08-08	2013-05-20	29688.5	4774.68	10.9323	7.20336	0.0084661
7	2	Lolium multiflorum	313	Aberystwyth	2011	2011-08-08	2013-05-20	25757.8	4465.66	8.68825	5.75721	0.00633768
7	2	Lolium multiflorum	313	Aberystwyth	2011	2011-08-08	2013-05-20	25703.5	4613.27	7.48095	6.31544	0.0060508
7	2	Lolium multiflorum	313	Aberystwyth	2011	2011-08-08	2013-05-20	26108.2	4770.62	6.83228	5.56401	0.00550164
8	2	Hybrid ryegrass	11	Scotland	2011	2011-08-22	2013-05-28	14931.1	2027.83	6.52328	12.2117	0.00442786
8	2	Hybrid ryegrass	11	Scotland	2011	2011-08-22	2013-05-28	17880	2036.81	3.3262	10.6176	0.00304398
8	2	Hybrid ryegrass	11	Scotland	2011	2011-08-22	2013-05-28	15275.4	2072.05	6.08235	13.6613	0.00562228
8	2	Hybrid ryegrass	11	Scotland	2011	2011-08-22	2013-05-28	16056	2525.72	6.72962	17.0799	0.00588474
8	2	Hybrid ryegrass	12	Scotland	2011	2011-08-22	2013-05-28	18422.6	3068.47	6.43714	16.0043	0.00596113
8	2	Hybrid ryegrass	12	Scotland	2011	2011-08-22	2013-05-28	16637.9	2084.96	4.60348	13.1773	0.00382467
8	2	Hybrid ryegrass	12	Scotland	2011	2011-08-22	2013-05-28	17204.1	2624.32	5.73867	15.2477	0.00661241
8	2	Hybrid ryegrass	12	Scotland	2011	2011-08-22	2013-05-28	19814.7	2846.59	6.31523	16.3479	0.00486666
8	2	Lolium perenne	17	Scotland	2011	2011-08-22	2013-05-28	19888.2	3068.58	5.75042	14.9761	0.00452945
8	2	Lolium perenne	17	Scotland	2011	2011-08-22	2013-05-28	19475.7	2750.15	2.99462	15.107	0.00355288
8	2	Lolium perenne	17	Scotland	2011	2011-08-22	2013-05-28	17780.9	2988.89	6.29249	15.5998	0.0052352
8	2	Lolium perenne	17	Scotland	2011	2011-08-22	2013-05-28	18586.9	2868.71	4.85813	14.5926	0.00465062
8	2	Lolium perenne	48	Scotland	2011	2011-08-22	2013-05-28	17211.9	2941.83	2.31037	14.3785	0.00302771
8	2	Lolium perenne	48	Scotland	2011	2011-08-22	2013-05-28	18700.8	3082.11	2.03927	14.1997	0.002932
8	2	Lolium perenne	48	Scotland	2011	2011-08-22	2013-05-28	19244.5	3213.05	3.66307	16.642	0.00331671
8	2	Lolium perenne	48	Scotland	2011	2011-08-22	2013-05-28	14450	2698.88	3.68056	16.848	0.00302629
8	2	Hybrid ryegrass	333	Scotland	2011	2011-08-22	2013-05-28	17889.4	4155.46	6.36152	23.8056	0.006498
8	2	Hybrid ryegrass	333	Scotland	2011	2011-08-22	2013-05-28	20051	3431.34	3.89471	19.4776	0.0036563
8	2	Hybrid ryegrass	333	Scotland	2011	2011-08-22	2013-05-28	19475	3009.55	4.27081	15.979	0.00318849
8	2	Hybrid ryegrass	333	Scotland	2011	2011-08-22	2013-05-28	13760.9	2628.5	4.53436	15.1279	0.00392715
8	2	Hybrid ryegrass	334	Scotland	2011	2011-08-22	2013-05-28	17478.6	2946.93	5.21609	16.0363	0.00467663
8	2	Hybrid ryegrass	334	Scotland	2011	2011-08-22	2013-05-28	18053.2	3299	6.04056	18.5554	0.00478297
8	2	Hybrid ryegrass	334	Scotland	2011	2011-08-22	2013-05-28	16230.5	3093.73	5.09112	16.5395	0.0049113
8	2	Hybrid ryegrass	334	Scotland	2011	2011-08-22	2013-05-28	14303.7	2615.77	4.2145	14.6182	0.0038297
8	2	Hybrid ryegrass	335	Scotland	2011	2011-08-22	2013-05-28	17640.5	2239.14	4.45509	11.8214	0.0038686
8	2	Hybrid ryegrass	335	Scotland	2011	2011-08-22	2013-05-28	17953.3	2596.77	5.68039	13.7795	0.00501969
8	2	Hybrid ryegrass	335	Scotland	2011	2011-08-22	2013-05-28	16815.9	2259.18	5.50739	12.6856	0.00512778
8	2	Hybrid ryegrass	335	Scotland	2011	2011-08-22	2013-05-28	19569	2753.77	6.31986	14.8543	0.00505782
8	2	Hybrid ryegrass	336	Scotland	2011	2011-08-22	2013-05-28	17381.1	2866.87	6.38591	15.0255	0.00565835
8	2	Hybrid ryegrass	336	Scotland	2011	2011-08-22	2013-05-28	16240.6	2530.84	4.826	14.308	0.0044551
8	2	Hybrid ryegrass	336	Scotland	2011	2011-08-22	2013-05-28	19336.5	2851.49	6.01894	16.3551	0.00517811
8	2	Hybrid ryegrass	336	Scotland	2011	2011-08-22	2013-05-28	17221.7	2228.66	5.09675	13.7785	0.00444073
8	2	Hybrid ryegrass	337	Scotland	2011	2011-08-22	2013-05-28	17111.5	2871.37	3.94572	14.4509	0.00468456
8	2	Hybrid ryegrass	337	Scotland	2011	2011-08-22	2013-05-28	17501.8	3475.12	5.8759	19.3272	0.00534583
8	2	Hybrid ryegrass	337	Scotland	2011	2011-08-22	2013-05-28	16959.3	3039.39	6.48155	17.5096	0.00569567
8	2	Hybrid ryegrass	337	Scotland	2011	2011-08-22	2013-05-28	17028.5	3068.15	5.71502	15.6285	0.00513059
8	2	Hybrid ryegrass	338	Scotland	2011	2011-08-22	2013-05-28	18368.6	3023.56	4.4396	16.1563	0.00449586
8	2	Hybrid ryegrass	338	Scotland	2011	2011-08-22	2013-05-28	17683.5	3206.48	6.29166	17.8287	0.00560782
8	2	Hybrid ryegrass	338	Scotland	2011	2011-08-22	2013-05-28	15992.7	2769.46	5.07413	15.6457	0.00551848
8	2	Hybrid ryegrass	338	Scotland	2011	2011-08-22	2013-05-28	17082.7	2814.58	5.8733	15.4605	0.00531463
8	2	Hybrid ryegrass	339	Scotland	2011	2011-08-22	2013-05-28	17478.6	2555.4	5.68845	13.534	0.00478248
8	2	Hybrid ryegrass	339	Scotland	2011	2011-08-22	2013-05-28	17281.9	2678.28	6.30755	14.9167	0.00479138
8	2	Hybrid ryegrass	86	Scotland	2011	2011-08-22	2013-05-28	18692.6	2525.32	5.34173	13.8705	0.00366376
8	2	Hybrid ryegrass	339	Scotland	2011	2011-08-22	2013-05-28	15564	2358.13	6.49792	15.0802	0.00470659
8	2	Hybrid ryegrass	340	Scotland	2011	2011-08-22	2013-05-28	16952.7	3205.9	6.29687	16.0552	0.00573566
8	2	Hybrid ryegrass	340	Scotland	2011	2011-08-22	2013-05-28	16821.2	2885.74	5.76848	16.3409	0.00530974
8	2	Hybrid ryegrass	340	Scotland	2011	2011-08-22	2013-05-28	16715.9	2890.32	4.87085	16.1016	0.00479132
8	2	Hybrid ryegrass	340	Scotland	2011	2011-08-22	2013-05-28	18306.2	3074.86	5.0969	16.1422	0.00521453
8	2	Hybrid ryegrass	341	Scotland	2011	2011-08-22	2013-05-28	17792.3	3362.45	9.01511	20.4811	0.00740804
8	2	Hybrid ryegrass	341	Scotland	2011	2011-08-22	2013-05-28	17400.8	2695.98	4.75179	16.1696	0.00516288
8	2	Hybrid ryegrass	341	Scotland	2011	2011-08-22	2013-05-28	17574.6	2382.89	4.14234	14.445	0.00398839
8	2	Hybrid ryegrass	341	Scotland	2011	2011-08-22	2013-05-28	20404.2	3102.73	8.69754	21.0784	0.00592588
8	2	Hybrid ryegrass	342	Scotland	2011	2011-08-22	2013-05-28	16696.9	3447.48	5.51648	20.0032	0.00428043
8	2	Hybrid ryegrass	342	Scotland	2011	2011-08-22	2013-05-28	20846.9	3341.76	4.99357	18.2032	0.0035314
8	2	Hybrid ryegrass	342	Scotland	2011	2011-08-22	2013-05-28	13638	2403.05	4.20276	15.4016	0.00345651
8	2	Hybrid ryegrass	342	Scotland	2011	2011-08-22	2013-05-28	14869.5	2622.68	4.31344	16.1768	0.00409795
8	2	Hybrid ryegrass	343	Scotland	2011	2011-08-22	2013-05-28	17449.7	2795.43	6.49187	14.4427	0.00411254
8	2	Hybrid ryegrass	343	Scotland	2011	2011-08-22	2013-05-28	19182.5	3187.72	5.36424	16.1214	0.00432698
8	2	Hybrid ryegrass	343	Scotland	2011	2011-08-22	2013-05-28	20477.1	3319.15	5.43618	17.9671	0.00401226
8	2	Hybrid ryegrass	343	Scotland	2011	2011-08-22	2013-05-28	19436	3117.35	5.8732	18.0311	0.00455285
8	2	Hybrid ryegrass	344	Scotland	2011	2011-08-22	2013-05-28	19737.9	3330.25	6.04944	18.403	0.00468079
8	2	Hybrid ryegrass	344	Scotland	2011	2011-08-22	2013-05-28	17462.1	2972.06	5.03719	17.3043	0.00425324
8	2	Hybrid ryegrass	344	Scotland	2011	2011-08-22	2013-05-28	19511.1	3081.98	5.17371	17.418	0.00368782
8	2	Hybrid ryegrass	344	Scotland	2011	2011-08-22	2013-05-28	17011.4	3220.36	6.09624	16.7495	0.00525441
8	2	Hybrid ryegrass	345	Scotland	2011	2011-08-22	2013-05-28	18152.3	2564.58	7.49719	14.953	0.00583565
8	2	Hybrid ryegrass	345	Scotland	2011	2011-08-22	2013-05-28	18395.2	2801.72	7.16743	14.5201	0.00580645
8	2	Hybrid ryegrass	345	Scotland	2011	2011-08-22	2013-05-28	19051.5	2855.53	7.73412	14.984	0.00622157
8	2	Hybrid ryegrass	345	Scotland	2011	2011-08-22	2013-05-28	18937.6	2522.76	4.43938	13.4154	0.00407372
8	2	Hybrid ryegrass	346	Scotland	2011	2011-08-22	2013-05-28	16899.9	3021.88	9.96842	18.3995	0.00745883
8	2	Hybrid ryegrass	346	Scotland	2011	2011-08-22	2013-05-28	17811.5	2628.22	6.73302	15.637	0.00492027
8	2	Hybrid ryegrass	346	Scotland	2011	2011-08-22	2013-05-28	18927.9	2705.02	6.01618	15.1582	0.00502836
8	2	Hybrid ryegrass	346	Scotland	2011	2011-08-22	2013-05-28	18338.9	2532.78	6.05867	14.8678	0.00474654
8	2	Hybrid ryegrass	347	Scotland	2011	2011-08-22	2013-05-28	19462.1	2721.69	4.70532	14.5552	0.00378804
8	2	Hybrid ryegrass	347	Scotland	2011	2011-08-22	2013-05-28	18677.2	3178.52	7.18207	15.2279	0.00508358
8	2	Hybrid ryegrass	347	Scotland	2011	2011-08-22	2013-05-28	15765	2645.96	8.29551	15.7691	0.00634689
8	2	Hybrid ryegrass	347	Scotland	2011	2011-08-22	2013-05-28	15787.3	2496.64	4.88496	13.9133	0.00487425
8	2	Hybrid ryegrass	348	Scotland	2011	2011-08-22	2013-05-28	16940.6	2794.26	6.63378	13.7358	0.00581451
8	2	Hybrid ryegrass	348	Scotland	2011	2011-08-22	2013-05-28	17206.4	3169.54	6.40365	17.0865	0.00614933
8	2	Hybrid ryegrass	348	Scotland	2011	2011-08-22	2013-05-28	21273.2	3241.88	4.96495	18.3566	0.00442481
8	2	Hybrid ryegrass	348	Scotland	2011	2011-08-22	2013-05-28	14044.1	2693.96	8.34083	17.322	0.00581576
8	2	Lolium multiflorum	91	Scotland	2011	2011-08-22	2013-05-28	16187.8	2905.71	6.56545	16.3705	0.00635742
8	2	Lolium multiflorum	91	Scotland	2011	2011-08-22	2013-05-28	16266.3	2497.69	5.2477	14.4048	0.00487711
8	2	Lolium multiflorum	91	Scotland	2011	2011-08-22	2013-05-28	16466.1	2190.42	4.3084	12.3133	0.00370902
8	2	Lolium multiflorum	91	Scotland	2011	2011-08-22	2013-05-28	17392.9	2329.56	1.87615	12.1468	0.00253544
8	2	Lolium multiflorum	113	Scotland	2011	2011-08-22	2013-05-28	16452.3	2868.43	7.4266	18.2253	0.00769269
8	2	Lolium multiflorum	113	Scotland	2011	2011-08-22	2013-05-28	17368.5	2803.25	4.91275	15.1721	0.00519593
8	2	Lolium multiflorum	113	Scotland	2011	2011-08-22	2013-05-28	16269.4	3017.73	9.51735	17.8187	0.00905184
8	2	Lolium multiflorum	113	Scotland	2011	2011-08-22	2013-05-28	17150.1	2912.74	4.17377	16.4898	0.00473244
8	2	Lolium multiflorum	111	Scotland	2011	2011-08-22	2013-05-28	14861.6	3133.36	4.00923	15.809	0.00372222
8	2	Lolium multiflorum	111	Scotland	2011	2011-08-22	2013-05-28	14673.3	3029.69	4.0645	15.723	0.00369131
8	2	Lolium multiflorum	111	Scotland	2011	2011-08-22	2013-05-28	17456.6	4158.93	5.15176	20.6658	0.00498796
8	2	Lolium multiflorum	111	Scotland	2011	2011-08-22	2013-05-28	16632.2	3541.11	3.95478	18.103	0.00397153
8	2	Lolium multiflorum	115	Scotland	2011	2011-08-22	2013-05-28	17429	2946.97	6.01535	14.5038	0.00646677
8	2	Lolium multiflorum	115	Scotland	2011	2011-08-22	2013-05-28	19698.3	3525.2	6.38788	17.9389	0.0065776
8	2	Lolium multiflorum	115	Scotland	2011	2011-08-22	2013-05-28	15230.3	2415.39	4.92119	13.584	0.00509734
8	2	Lolium multiflorum	115	Scotland	2011	2011-08-22	2013-05-28	15787.2	2824.55	9.39594	17.4251	0.00801164
8	2	Lolium multiflorum	313	Scotland	2011	2011-08-22	2013-05-28	16294.3	3485.03	4.25463	16.975	0.00540505
8	2	Lolium multiflorum	313	Scotland	2011	2011-08-22	2013-05-28	17094.4	3412.61	4.78917	16.9925	0.00538994
8	2	Lolium multiflorum	313	Scotland	2011	2011-08-22	2013-05-28	15941.8	3006.64	4.24125	17.1134	0.00489662
8	2	Lolium multiflorum	313	Scotland	2011	2011-08-22	2013-05-28	15014.9	3141.44	5.34088	20.5271	0.00575457
9	4.68	Lolium perenne	10	Aberystwyth	2011	2011-08-08	2013-06-03	31197.9	3914.45	7.6343	6.69472	0.00527128
9	4.68	Lolium perenne	10	Aberystwyth	2011	2011-08-08	2013-06-03	28108.2	3926.49	7.73562	6.43387	0.00691105
9	4.68	Lolium perenne	10	Aberystwyth	2011	2011-08-08	2013-06-03	29997.3	4099.28	7.72163	6.78254	0.00618258
9	4.68	Lolium perenne	10	Aberystwyth	2011	2011-08-08	2013-06-03	27859.6	4323.76	7.00616	5.99007	0.00797091
9	4.68	Lolium perenne	17	Aberystwyth	2011	2011-08-08	2013-06-03	34128.7	4279.56	10.6418	8.55048	0.0110419
9	4.68	Lolium perenne	17	Aberystwyth	2011	2011-08-08	2013-06-03	32175.6	4320.71	7.34025	6.11232	0.0105706
9	4.68	Lolium perenne	17	Aberystwyth	2011	2011-08-08	2013-06-03	33159.4	4109.41	8.71873	7.54184	0.0141097
9	4.68	Lolium perenne	17	Aberystwyth	2011	2011-08-08	2013-06-03	31267.2	4525.99	10.6136	8.42237	0.0122949
9	4.68	Lolium perenne	18	Aberystwyth	2011	2011-08-08	2013-06-03	28230.1	4254.88	7.0906	6.53476	0.00822205
9	4.68	Lolium perenne	18	Aberystwyth	2011	2011-08-08	2013-06-03	28520.2	3982.44	5.61498	5.50371	0.0045683
9	4.68	Lolium perenne	18	Aberystwyth	2011	2011-08-08	2013-06-03	25751.5	3860.76	7.43389	6.01177	0.00579916
9	4.68	Lolium perenne	18	Aberystwyth	2011	2011-08-08	2013-06-03	27818.2	3870.24	7.97257	6.5895	0.00897239
9	4.68	Lolium perenne	19	Aberystwyth	2011	2011-08-08	2013-06-03	21330.6	2792.66	5.40033	4.30198	0.0043371
9	4.68	Lolium perenne	19	Aberystwyth	2011	2011-08-08	2013-06-03	28419.2	3376.81	6.93335	5.97107	0.00524066
9	4.68	Lolium perenne	19	Aberystwyth	2011	2011-08-08	2013-06-03	26273.9	3682.63	7.3254	6.07749	0.0114127
9	4.68	Lolium perenne	19	Aberystwyth	2011	2011-08-08	2013-06-03	27968.2	3669.49	6.74344	5.82383	0.00783978
9	4.68	Lolium perenne	21	Aberystwyth	2011	2011-08-08	2013-06-03	27133.7	3465.19	6.63133	6.50053	0.00730679
9	4.68	Lolium perenne	21	Aberystwyth	2011	2011-08-08	2013-06-03	28091	3566.02	8.01549	7.6728	0.00607855
9	4.68	Lolium perenne	21	Aberystwyth	2011	2011-08-08	2013-06-03	30166.2	3734.41	7.16351	6.18618	0.0236352
9	4.68	Lolium perenne	21	Aberystwyth	2011	2011-08-08	2013-06-03	24574.8	3724.27	8.4455	6.78805	0.00841896
9	4.68	Lolium perenne	26	Aberystwyth	2011	2011-08-08	2013-06-03	32690	4089.21	7.97933	6.87907	0.0226789
9	4.68	Lolium perenne	26	Aberystwyth	2011	2011-08-08	2013-06-03	30543.3	3970.52	6.91832	5.88128	0.00744202
9	4.68	Lolium perenne	26	Aberystwyth	2011	2011-08-08	2013-06-03	28784.5	4265.39	7.94126	7.31071	0.00747065
9	4.68	Lolium perenne	26	Aberystwyth	2011	2011-08-08	2013-06-03	30488.9	3949.16	8.43627	6.74359	0.00799423
9	4.68	Lolium perenne	49	Aberystwyth	2011	2011-08-08	2013-06-03	26911.2	4223.5	5.78802	5.39285	0.00862542
9	4.68	Lolium perenne	49	Aberystwyth	2011	2011-08-08	2013-06-03	27537.9	4122.54	7.61026	6.7057	0.00695907
9	4.68	Lolium perenne	49	Aberystwyth	2011	2011-08-08	2013-06-03	30329.9	3796.03	9.65882	7.70668	0.00897929
9	4.68	Lolium perenne	49	Aberystwyth	2011	2011-08-08	2013-06-03	28335.7	4451.46	8.61127	7.07162	0.00997375
9	4.68	Lolium perenne	50	Aberystwyth	2011	2011-08-08	2013-06-03	20218.4	2857.68	5.18627	4.76788	0.0041752
9	4.68	Lolium perenne	50	Aberystwyth	2011	2011-08-08	2013-06-03	18934.6	2918.43	5.53408	4.86952	0.00459251
9	4.68	Lolium perenne	50	Aberystwyth	2011	2011-08-08	2013-06-03	29036.4	4298.02	9.18916	7.60142	0.0102815
9	4.68	Lolium perenne	50	Aberystwyth	2011	2011-08-08	2013-06-03	26479.6	4231.54	5.88843	5.775	0.00793654
9	4.68	Lolium perenne	58	Aberystwyth	2011	2011-08-08	2013-06-03	34155	4323.71	7.58207	6.17779	0.00747965
9	4.68	Lolium perenne	58	Aberystwyth	2011	2011-08-08	2013-06-03	28075.2	3409.34	8.84341	6.18644	0.0075147
9	4.68	Lolium perenne	58	Aberystwyth	2011	2011-08-08	2013-06-03	27980.3	3306.45	8.94314	6.48155	0.00681289
9	4.68	Lolium perenne	58	Aberystwyth	2011	2011-08-08	2013-06-03	26142.2	3889	8.21308	6.97663	0.00708587
9	4.68	Lolium perenne	62	Aberystwyth	2011	2011-08-08	2013-06-03	19803.4	2546.98	4.97608	3.86592	0.0052969
9	4.68	Lolium perenne	62	Aberystwyth	2011	2011-08-08	2013-06-03	29587.8	3995.62	6.75569	5.6715	0.010229
9	4.68	Lolium perenne	62	Aberystwyth	2011	2011-08-08	2013-06-03	27952.2	3602.83	7.57029	5.87803	0.0079761
9	4.68	Lolium perenne	62	Aberystwyth	2011	2011-08-08	2013-06-03	27931	4059.11	8.55307	6.72442	0.00748623
9	4.68	Lolium perenne	63	Aberystwyth	2011	2011-08-08	2013-06-03	28919.9	3456.31	7.24008	6.10066	0.0193154
9	4.68	Lolium perenne	63	Aberystwyth	2011	2011-08-08	2013-06-03	26163.1	3257.41	5.63033	5.05432	0.00591405
9	4.68	Lolium perenne	63	Aberystwyth	2011	2011-08-08	2013-06-03	28077.4	3015.94	5.76754	5.07842	0.00636081
9	4.68	Lolium perenne	63	Aberystwyth	2011	2011-08-08	2013-06-03	28760.9	3517.42	6.3259	5.36455	0.0065887
9	4.68	Lolium perenne	65	Aberystwyth	2011	2011-08-08	2013-06-03	21553.7	2807.49	5.18575	4.94135	0.00463424
9	4.68	Lolium perenne	65	Aberystwyth	2011	2011-08-08	2013-06-03	28220.6	3654.38	5.69816	5.33764	0.00524234
9	4.68	Lolium perenne	65	Aberystwyth	2011	2011-08-08	2013-06-03	30039	3883.81	6.5711	5.76655	0.00624354
9	4.68	Lolium perenne	65	Aberystwyth	2011	2011-08-08	2013-06-03	32263.4	3956.06	7.73468	6.60144	0.00654555
9	4.68	Lolium perenne	66	Aberystwyth	2011	2011-08-08	2013-06-03	32239.5	4103.72	10.1902	7.75709	0.00865473
9	4.68	Lolium perenne	66	Aberystwyth	2011	2011-08-08	2013-06-03	28617.1	3869.73	7.96259	7.05622	0.0074565
9	4.68	Lolium perenne	66	Aberystwyth	2011	2011-08-08	2013-06-03	29253.8	4145.25	8.5975	7.01955	0.00804929
9	4.68	Lolium perenne	66	Aberystwyth	2011	2011-08-08	2013-06-03	26472.4	3577.07	9.74413	7.09285	0.00948581
9	4.68	Lolium perenne	67	Aberystwyth	2011	2011-08-08	2013-06-03	31356.1	3847.99	9.56812	7.35171	0.00890101
9	4.68	Lolium perenne	67	Aberystwyth	2011	2011-08-08	2013-06-03	31004.3	3636.17	9.00351	6.7564	0.0069154
9	4.68	Lolium perenne	67	Aberystwyth	2011	2011-08-08	2013-06-03	31746	3956.79	11.4183	7.78255	0.00963614
9	4.68	Lolium perenne	67	Aberystwyth	2011	2011-08-08	2013-06-03	32884.7	4603.3	10.8124	7.96917	0.0110199
9	4.68	Lolium perenne	100	Aberystwyth	2011	2011-08-08	2013-06-03	29111.1	4634.05	7.90219	7.13435	0.00525221
9	4.68	Lolium perenne	100	Aberystwyth	2011	2011-08-08	2013-06-03	29762.8	4960.58	10.8713	8.29838	0.00808983
9	4.68	Lolium perenne	100	Aberystwyth	2011	2011-08-08	2013-06-03	29401.8	4451.26	8.33975	7.35575	0.00594654
9	4.68	Lolium perenne	100	Aberystwyth	2011	2011-08-08	2013-06-03	31465.4	5655.65	10.0954	9.26843	0.00652482
9	4.68	Lolium perenne	117	Aberystwyth	2011	2011-08-08	2013-06-03	27700.6	3884.41	5.7394	5.72604	0.00981726
9	4.68	Lolium perenne	117	Aberystwyth	2011	2011-08-08	2013-06-03	30169.6	3774.7	7.65453	6.42936	0.00677309
9	4.68	Lolium perenne	117	Aberystwyth	2011	2011-08-08	2013-06-03	30296.4	3873.29	7.90993	6.74567	0.0103378
9	4.68	Lolium perenne	117	Aberystwyth	2011	2011-08-08	2013-06-03	26974.5	3601.96	7.7578	6.54311	0.00767128
9	4.68	Lolium perenne	118	Aberystwyth	2011	2011-08-08	2013-06-03	29843.8	4261.72	7.36914	7.47056	0.00732714
9	4.68	Lolium perenne	118	Aberystwyth	2011	2011-08-08	2013-06-03	25742.7	4064.91	7.58204	7.57403	0.0248888
9	4.68	Lolium perenne	118	Aberystwyth	2011	2011-08-08	2013-06-03	30204.6	4376.08	7.45697	7.12053	0.00655404
9	4.68	Lolium perenne	118	Aberystwyth	2011	2011-08-08	2013-06-03	28334.2	3809.54	6.57712	5.94176	0.00845011
9	4.68	Lolium perenne	121	Aberystwyth	2011	2011-08-08	2013-06-03	35008.9	4536.33	6.96542	6.5922	0.00842605
9	4.68	Lolium perenne	121	Aberystwyth	2011	2011-08-08	2013-06-03	28926.1	3880.38	7.50991	6.47748	0.00976553
9	4.68	Lolium perenne	121	Aberystwyth	2011	2011-08-08	2013-06-03	29600.4	4205.87	8.68532	6.91551	0.00926647
9	4.68	Lolium perenne	121	Aberystwyth	2011	2011-08-08	2013-06-03	30272.1	4021.83	6.22245	5.95648	0.00607463
9	4.68	Lolium perenne	298	Aberystwyth	2011	2011-08-08	2013-06-03	26998.2	3925.44	7.79023	6.76525	0.00913267
9	4.68	Lolium perenne	298	Aberystwyth	2011	2011-08-08	2013-06-03	26221.6	3706.89	8.04161	6.89399	0.00788637
9	4.68	Lolium perenne	298	Aberystwyth	2011	2011-08-08	2013-06-03	28165.7	3570.49	8.27247	7.06562	0.00676051
9	4.68	Lolium perenne	298	Aberystwyth	2011	2011-08-08	2013-06-03	27769	3756.44	6.24545	5.92602	0.00733381
9	4.68	Lolium perenne	303	Aberystwyth	2011	2011-08-08	2013-06-03	20342	2521.1	6.14909	4.83007	0.00636185
9	4.68	Lolium perenne	303	Aberystwyth	2011	2011-08-08	2013-06-03	28494.5	3343.87	6.47077	5.42612	0.00831984
9	4.68	Lolium perenne	303	Aberystwyth	2011	2011-08-08	2013-06-03	27862.4	3451.56	7.97827	6.52573	0.00892514
9	4.68	Lolium perenne	303	Aberystwyth	2011	2011-08-08	2013-06-03	29513.8	3544.79	9.15452	7.36325	0.00773029
9	4.68	Lolium perenne	304	Aberystwyth	2011	2011-08-08	2013-06-03	20727.8	2903.66	5.08427	4.65839	0.00462624
9	4.68	Lolium perenne	304	Aberystwyth	2011	2011-08-08	2013-06-03	32417.1	4446.44	5.81684	5.36438	0.00521124
9	4.68	Lolium perenne	304	Aberystwyth	2011	2011-08-08	2013-06-03	28264.2	4065.24	7.60137	6.80607	0.00505762
9	4.68	Lolium perenne	304	Aberystwyth	2011	2011-08-08	2013-06-03	28997.4	3836.77	7.2298	6.1655	0.00556309
9	4.68	Lolium perenne	305	Aberystwyth	2011	2011-08-08	2013-06-03	19728	2841.54	4.52918	4.0269	0.00431597
9	4.68	Lolium perenne	305	Aberystwyth	2011	2011-08-08	2013-06-03	31901.4	4238.02	8.28238	6.845	0.00758187
9	4.68	Lolium perenne	305	Aberystwyth	2011	2011-08-08	2013-06-03	29030.7	4301.29	8.27852	7.23343	0.0110363
9	4.68	Lolium perenne	305	Aberystwyth	2011	2011-08-08	2013-06-03	29119.8	3687.6	7.34748	6.25049	0.00540266
9	4.68	Lolium perenne	306	Aberystwyth	2011	2011-08-08	2013-06-03	21576.3	2433.07	6.09455	4.94913	0.00426416
9	4.68	Lolium perenne	306	Aberystwyth	2011	2011-08-08	2013-06-03	27382.1	3199.14	7.64751	5.70356	0.00938964
9	4.68	Lolium perenne	306	Aberystwyth	2011	2011-08-08	2013-06-03	28933.8	3642.04	8.07723	6.20334	0.00762561
9	4.68	Lolium perenne	306	Aberystwyth	2011	2011-08-08	2013-06-03	28654.5	3568.47	6.33515	5.25437	0.0110054
9	4.68	Lolium perenne	309	Aberystwyth	2011	2011-08-08	2013-06-03	25949	3745.18	5.64873	5.68399	0.00705186
9	4.68	Lolium perenne	309	Aberystwyth	2011	2011-08-08	2013-06-03	26680.5	4214.13	6.40041	7.02244	0.00656813
9	4.68	Lolium perenne	309	Aberystwyth	2011	2011-08-08	2013-06-03	26797	4324.02	6.03894	5.88775	0.00753715
9	4.68	Lolium perenne	309	Aberystwyth	2011	2011-08-08	2013-06-03	27450	4437.88	8.24548	7.20443	0.00488349
9	4.68	Lolium perenne	310	Aberystwyth	2011	2011-08-08	2013-06-03	27375.1	3994.72	6.43746	6.56389	0.00411918
9	4.68	Lolium perenne	310	Aberystwyth	2011	2011-08-08	2013-06-03	28962.6	4129.09	6.72609	6.83536	0.00584348
9	4.68	Lolium perenne	310	Aberystwyth	2011	2011-08-08	2013-06-03	27828.9	4144.62	5.97371	5.63936	0.00607446
9	4.68	Lolium perenne	310	Aberystwyth	2011	2011-08-08	2013-06-03	26783.5	4015.23	7.24891	6.74946	0.00818994
9	4.68	Lolium perenne	312	Aberystwyth	2011	2011-08-08	2013-06-03	26233.8	3816.07	7.62812	6.79116	0.00612518
9	4.68	Lolium perenne	312	Aberystwyth	2011	2011-08-08	2013-06-03	24293.3	3610.75	6.92056	6.08757	0.00712749
9	4.68	Lolium perenne	312	Aberystwyth	2011	2011-08-08	2013-06-03	25064.8	3691.77	6.53682	6.39376	0.00513424
9	4.68	Lolium perenne	312	Aberystwyth	2011	2011-08-08	2013-06-03	28012.9	3964.53	7.21615	6.3134	0.00763204
9	4.68	Lolium perenne	315	Aberystwyth	2011	2011-08-08	2013-06-03	27345.9	4864.62	8.97966	8.0447	0.00808644
9	4.68	Lolium perenne	315	Aberystwyth	2011	2011-08-08	2013-06-03	27689.9	4914.16	7.16483	7.38923	0.00651203
9	4.68	Lolium perenne	315	Aberystwyth	2011	2011-08-08	2013-06-03	27028.8	5064.41	9.32526	7.55545	0.00939225
9	4.68	Lolium perenne	315	Aberystwyth	2011	2011-08-08	2013-06-03	31239.2	4331.41	9.10826	7.40583	0.0087817
10	4.68	Lolium perenne	5	Aberystwyth	2011	2011-08-08	2013-06-04	28406.6	4294.42	9.45901	7.23065	0.029264
10	4.68	Lolium perenne	5	Aberystwyth	2011	2011-08-08	2013-06-04	22993.2	3371.81	7.49392	5.95842	0.00682262
10	4.68	Lolium perenne	5	Aberystwyth	2011	2011-08-08	2013-06-04	32098.9	4755.23	8.10049	6.45787	0.0170509
10	4.68	Lolium perenne	5	Aberystwyth	2011	2011-08-08	2013-06-04	26811	3511.47	6.76485	5.08272	0.0110497
10	4.68	Lolium perenne	6	Aberystwyth	2011	2011-08-08	2013-06-04	30414.3	4667.74	9.54523	6.83783	0.0171494
10	4.68	Lolium perenne	6	Aberystwyth	2011	2011-08-08	2013-06-04	26549.9	4242.41	12.3644	8.20974	0.0142555
10	4.68	Lolium perenne	6	Aberystwyth	2011	2011-08-08	2013-06-04	27786.7	4082.93	10.5984	7.4833	0.0082836
10	4.68	Lolium perenne	7	Aberystwyth	2011	2011-08-08	2013-06-04	25407.5	3819.07	7.20201	5.6474	0.00969834
10	4.68	Lolium perenne	7	Aberystwyth	2011	2011-08-08	2013-06-04	29197.8	4600.56	9.82115	7.58757	0.0117206
10	4.68	Lolium perenne	7	Aberystwyth	2011	2011-08-08	2013-06-04	25282.5	4369.39	8.82313	6.97775	0.0211244
10	4.68	Lolium perenne	9	Aberystwyth	2011	2011-08-08	2013-06-04	28924	4495.31	8.42135	6.84687	0.0193519
10	4.68	Lolium perenne	9	Aberystwyth	2011	2011-08-08	2013-06-04	27387.6	4637.4	9.19664	7.14124	0.010648
10	4.68	Lolium perenne	9	Aberystwyth	2011	2011-08-08	2013-06-04	25023.6	4531.25	10.1288	8.61424	0.0224547
10	4.68	Lolium perenne	16	Aberystwyth	2011	2011-08-08	2013-06-04	27175.4	4729.25	11.1008	8.74317	0.0139021
10	4.68	Lolium perenne	16	Aberystwyth	2011	2011-08-08	2013-06-04	28304	4418.7	8.79905	6.66707	0.00927435
10	4.68	Lolium perenne	24	Aberystwyth	2011	2011-08-08	2013-06-04	28047.1	4759.15	9.73647	7.89707	0.0105938
10	4.68	Lolium perenne	24	Aberystwyth	2011	2011-08-08	2013-06-04	30571.2	4552.34	8.75143	6.79469	0.0157138
10	4.68	Lolium perenne	24	Aberystwyth	2011	2011-08-08	2013-06-04	28931.7	4826.31	9.98361	7.50882	0.0103035
10	4.68	Lolium perenne	53	Aberystwyth	2011	2011-08-08	2013-06-04	25014	4640.38	10.0611	7.28559	0.017185
10	4.68	Lolium perenne	53	Aberystwyth	2011	2011-08-08	2013-06-04	26253	3928.24	7.47902	6.23699	0.00634294
10	4.68	Lolium perenne	53	Aberystwyth	2011	2011-08-08	2013-06-04	26968.5	4052.62	8.70746	6.36749	0.0119788
10	4.68	Lolium perenne	53	Aberystwyth	2011	2011-08-08	2013-06-04	27005.2	4457.64	8.82589	7.26689	0.0143819
10	4.68	Lolium perenne	54	Aberystwyth	2011	2011-08-08	2013-06-04	24504.3	4203.24	8.76768	7.22594	0.0143989
10	4.68	Lolium perenne	54	Aberystwyth	2011	2011-08-08	2013-06-04	29080.2	4505.45	9.90932	7.14321	0.00801059
10	4.68	Lolium perenne	54	Aberystwyth	2011	2011-08-08	2013-06-04	27006.1	4461.73	7.90465	6.2585	0.0194199
10	4.68	Lolium perenne	55	Aberystwyth	2011	2011-08-08	2013-06-04	30025.5	4988.17	8.48088	6.95524	0.0104364
10	4.68	Lolium perenne	55	Aberystwyth	2011	2011-08-08	2013-06-04	29165.4	5091.91	9.67635	8.47874	0.0130274
10	4.68	Lolium perenne	55	Aberystwyth	2011	2011-08-08	2013-06-04	28587.9	4586.82	7.92633	6.83599	0.00856662
10	4.68	Lolium perenne	56	Aberystwyth	2011	2011-08-08	2013-06-04	26541	4442.34	8.42528	6.66285	0.0220311
10	4.68	Lolium perenne	56	Aberystwyth	2011	2011-08-08	2013-06-04	26373.9	4242.28	7.33763	6.29698	0.00866928
10	4.68	Lolium perenne	56	Aberystwyth	2011	2011-08-08	2013-06-04	24561.8	3890.4	6.78053	5.83222	0.0112946
10	4.68	Lolium perenne	56	Aberystwyth	2011	2011-08-08	2013-06-04	25710.4	3870.48	6.21262	5.42864	0.00715267
10	4.68	Lolium perenne	57	Aberystwyth	2011	2011-08-08	2013-06-04	25143	3548.42	6.49697	5.68027	0.00582309
10	4.68	Lolium perenne	57	Aberystwyth	2011	2011-08-08	2013-06-04	26189.5	3923.27	6.82127	5.66365	0.00667762
10	4.68	Lolium perenne	57	Aberystwyth	2011	2011-08-08	2013-06-04	25871	4195.36	8.51837	6.64593	0.0577402
10	4.68	Lolium perenne	57	Aberystwyth	2011	2011-08-08	2013-06-04	27236.6	4196.46	7.79012	6.17456	0.00930023
10	4.68	Lolium perenne	69	Aberystwyth	2011	2011-08-08	2013-06-04	28815.9	4322.55	9.68746	8.23984	0.0134171
10	4.68	Lolium perenne	69	Aberystwyth	2011	2011-08-08	2013-06-04	22737.6	3345.31	7.20718	5.08693	0.00902869
10	4.68	Lolium perenne	114	Aberystwyth	2011	2011-08-08	2013-06-04	31169.4	4711.29	9.30945	7.8892	0.0136078
10	4.68	Lolium perenne	114	Aberystwyth	2011	2011-08-08	2013-06-04	23226.2	3467.1	8.64346	6.49693	0.00905234
10	4.68	Lolium perenne	122	Aberystwyth	2011	2011-08-08	2013-06-04	28096.8	4335.54	7.59537	6.55272	0.00965731
10	4.68	Lolium perenne	122	Aberystwyth	2011	2011-08-08	2013-06-04	25179.2	3995.41	8.93357	6.71079	0.0628054
10	4.68	Lolium perenne	122	Aberystwyth	2011	2011-08-08	2013-06-04	28118.2	4214.54	8.99464	6.85737	0.0131309
10	4.68	Lolium perenne	122	Aberystwyth	2011	2011-08-08	2013-06-04	26256	4227.11	8.24218	6.11329	0.0139119
10	4.68	Lolium perenne	307	Aberystwyth	2011	2011-08-08	2013-06-04	31316.5	5385.77	8.60702	7.11562	0.00853222
10	4.68	Lolium perenne	307	Aberystwyth	2011	2011-08-08	2013-06-04	29052.1	4565.03	7.64683	6.77586	0.0079974
10	4.68	Lolium perenne	307	Aberystwyth	2011	2011-08-08	2013-06-04	31173.6	5272.36	10.8562	8.952	0.00784048
10	4.68	Lolium perenne	308	Aberystwyth	2011	2011-08-08	2013-06-04	30022	4540.2	9.60442	7.45351	0.0129942
10	4.68	Lolium perenne	308	Aberystwyth	2011	2011-08-08	2013-06-04	28211	4301.02	9.972	7.78251	0.011961
10	4.68	Lolium perenne	308	Aberystwyth	2011	2011-08-08	2013-06-04	26120.1	3986.17	10.1335	6.84488	0.0197888
10	4.68	Lolium perenne	308	Aberystwyth	2011	2011-08-08	2013-06-04	30797.4	4357.63	9.70109	7.35078	0.0115405
10	4.68	Lolium perenne	311	Aberystwyth	2011	2011-08-08	2013-06-04	31668.4	5419.83	8.52055	7.64973	0.0175594
10	4.68	Lolium perenne	311	Aberystwyth	2011	2011-08-08	2013-06-04	27223.9	4605.36	10.3793	7.63248	0.0115298
10	4.68	Lolium perenne	311	Aberystwyth	2011	2011-08-08	2013-06-04	28134.2	4447.7	8.46871	6.69617	0.00778897
10	4.68	Lolium perenne	311	Aberystwyth	2011	2011-08-08	2013-06-04	25605.6	4016.34	6.2063	5.07709	0.00813762
10	4.68	Lolium perenne	314	Aberystwyth	2011	2011-08-08	2013-06-04	28789.9	4638.99	6.89575	6.45906	0.0171719
10	4.68	Lolium perenne	314	Aberystwyth	2011	2011-08-08	2013-06-04	25387.5	4766.75	9.03185	7.18836	0.0274574
10	4.68	Lolium perenne	314	Aberystwyth	2011	2011-08-08	2013-06-04	25368.8	4411.84	7.35553	6.9639	0.00721041
10	4.68	Lolium perenne	314	Aberystwyth	2011	2011-08-08	2013-06-04	28027.8	4747.46	10.0553	8.38888	0.0108842
10	4.68	Lolium perenne	316	Aberystwyth	2011	2011-08-08	2013-06-04	30506.6	4273.85	10.3692	7.70762	0.0160612
10	4.68	Lolium perenne	316	Aberystwyth	2011	2011-08-08	2013-06-04	26150.9	3792.13	12.1608	8.21569	0.0106099
10	4.68	Lolium perenne	316	Aberystwyth	2011	2011-08-08	2013-06-04	28262.3	3775.88	8.31888	6.5145	0.0119683
11	4.68	Festuca arundinacea	89	Aberystwyth	2011	2011-08-08	2013-06-03	32905.3	3355.1	6.66226	3.93333	0.00380389
11	4.68	Festuca arundinacea	89	Aberystwyth	2011	2011-08-08	2013-06-03	28231.4	3103.37	7.54475	3.78373	0.00416752
11	4.68	Festuca arundinacea	89	Aberystwyth	2011	2011-08-08	2013-06-03	30324.9	3035.31	7.36146	3.53344	0.00412378
11	4.68	Festuca arundinacea	89	Aberystwyth	2011	2011-08-08	2013-06-03	28642.1	3233.89	7.56481	3.56842	0.00345933
11	4.68	Festuca arundinacea	90	Aberystwyth	2011	2011-08-08	2013-06-03	25312.2	2716.97	5.39826	3.67183	0.00282326
11	4.68	Festuca arundinacea	90	Aberystwyth	2011	2011-08-08	2013-06-03	30844.7	3486.52	7.90973	3.83351	0.00392119
11	4.68	Festuca arundinacea	90	Aberystwyth	2011	2011-08-08	2013-06-03	28371.9	3038.17	6.56363	3.46878	0.00529121
11	4.68	Festuca arundinacea	90	Aberystwyth	2011	2011-08-08	2013-06-03	30497.2	2933.78	8.53152	3.64558	0.00349887
11	4.68	Festuca arundinacea	101	Aberystwyth	2011	2011-08-08	2013-06-03	29436.7	3792.88	9.14108	4.16288	0.00456002
11	4.68	Festuca arundinacea	101	Aberystwyth	2011	2011-08-08	2013-06-03	31261.6	3541.93	8.10617	4.1637	0.00356672
11	4.68	Festuca arundinacea	101	Aberystwyth	2011	2011-08-08	2013-06-03	25947.2	3417.88	5.68483	4.08549	0.00419253
11	4.68	Festuca arundinacea	101	Aberystwyth	2011	2011-08-08	2013-06-03	26064	2893.9	7.26021	3.81847	0.0154113
11	4.68	Festuca arundinacea	102	Aberystwyth	2011	2011-08-08	2013-06-03	29861.1	3358.71	6.96107	3.86703	0.00360354
11	4.68	Festuca arundinacea	102	Aberystwyth	2011	2011-08-08	2013-06-03	29033.7	4033.16	6.589	4.23706	0.00365342
11	4.68	Festuca arundinacea	102	Aberystwyth	2011	2011-08-08	2013-06-03	28556.4	3413.43	6.48587	3.8846	0.00385586
11	4.68	Festuca arundinacea	102	Aberystwyth	2011	2011-08-08	2013-06-03	26424.7	3505.74	5.97503	3.39703	0.00360835
11	4.68	Festuca arundinacea	103	Aberystwyth	2011	2011-08-08	2013-06-03	26928.1	3743.34	6.03894	4.56275	0.00309991
11	4.68	Festuca arundinacea	103	Aberystwyth	2011	2011-08-08	2013-06-03	27556.7	3970.75	5.8036	4.56187	0.00360594
11	4.68	Festuca arundinacea	103	Aberystwyth	2011	2011-08-08	2013-06-03	26994.1	3846.24	6.29004	5.08443	0.00367709
11	4.68	Festuca arundinacea	103	Aberystwyth	2011	2011-08-08	2013-06-03	27056.7	4218.18	5.8923	4.99679	0.00341956
11	4.68	Festuca arundinacea	104	Aberystwyth	2011	2011-08-08	2013-06-03	27523.3	3549.72	6.5199	3.99791	0.00358207
11	4.68	Festuca arundinacea	104	Aberystwyth	2011	2011-08-08	2013-06-03	26314.8	3761.13	6.30273	4.52726	0.00420515
11	4.68	Festuca arundinacea	104	Aberystwyth	2011	2011-08-08	2013-06-03	30995.8	3673.22	6.44812	4.28153	0.00421502
11	4.68	Festuca arundinacea	104	Aberystwyth	2011	2011-08-08	2013-06-03	29831.3	4103.86	7.79495	4.50937	0.00434845
11	4.68	Festuca arundinacea	105	Aberystwyth	2011	2011-08-08	2013-06-03	30672.9	3277.74	6.18877	3.53102	0.00356437
11	4.68	Festuca arundinacea	105	Aberystwyth	2011	2011-08-08	2013-06-03	30199	3899.38	7.91899	4.39095	0.00505825
11	4.68	Festuca arundinacea	105	Aberystwyth	2011	2011-08-08	2013-06-03	28405.3	3862.82	9.12638	4.1863	0.00488974
11	4.68	Festuca arundinacea	105	Aberystwyth	2011	2011-08-08	2013-06-03	24601.5	3472.77	5.92825	4.57623	0.00339448
11	4.68	Festuca arundinacea	106	Aberystwyth	2011	2011-08-08	2013-06-03	30182.4	4210.76	7.91637	4.9505	0.00414026
11	4.68	Festuca arundinacea	106	Aberystwyth	2011	2011-08-08	2013-06-03	26666.5	3923.76	5.68401	4.71887	0.00383923
11	4.68	Festuca arundinacea	106	Aberystwyth	2011	2011-08-08	2013-06-03	25078	3520.91	5.19188	4.16023	0.00397051
11	4.68	Festuca arundinacea	106	Aberystwyth	2011	2011-08-08	2013-06-03	27287.8	3999.24	6.06961	5.04003	0.00418416
11	4.68	Festuca arundinacea	107	Aberystwyth	2011	2011-08-08	2013-06-03	28245.5	3728.07	7.73073	4.66279	0.00339677
11	4.68	Festuca arundinacea	107	Aberystwyth	2011	2011-08-08	2013-06-03	28324.3	3171.22	7.22193	4.03074	0.00383795
11	4.68	Festuca arundinacea	107	Aberystwyth	2011	2011-08-08	2013-06-03	29096.5	3597.17	6.43125	4.21558	0.00385457
11	4.68	Festuca arundinacea	107	Aberystwyth	2011	2011-08-08	2013-06-03	28867.6	3956.1	6.43808	4.42486	0.00375652
11	4.68	Festuca arundinacea	116	Aberystwyth	2011	2011-08-08	2013-06-03	30773	3580.67	8.09486	4.13569	0.00391853
11	4.68	Festuca arundinacea	116	Aberystwyth	2011	2011-08-08	2013-06-03	27723.6	3423.15	6.98688	3.94321	0.00415703
11	4.68	Festuca arundinacea	116	Aberystwyth	2011	2011-08-08	2013-06-03	30262.9	3593.42	6.81048	3.67031	0.0031301
11	4.68	Festuca arundinacea	116	Aberystwyth	2011	2011-08-08	2013-06-03	27580.8	3102.2	7.29276	3.9614	0.00936599
12	1.2	Lolium perenne	17	Aberystwyth	2012	2012-09-14	2013-06-04	23655.1	4124.1	8.29825	6.62382	0.0178766
12	1.2	Lolium perenne	17	Aberystwyth	2012	2012-09-14	2013-06-04	24906.2	3951.48	9.59527	7.44157	0.017828
12	1.2	Lolium perenne	17	Aberystwyth	2012	2012-09-14	2013-06-04	27899	4122.05	11.0216	8.61706	0.0171222
12	1.2	Lolium perenne	26	Aberystwyth	2012	2012-09-14	2013-06-04	29494.8	4107.02	9.31887	7.75224	0.0134943
12	1.2	Lolium perenne	26	Aberystwyth	2012	2012-09-14	2013-06-04	33659.9	5070.45	12.1354	9.78084	0.01744
12	1.2	Lolium perenne	26	Aberystwyth	2012	2012-09-14	2013-06-04	24005.4	3085.94	7.9076	6.25745	0.0147871
12	1.2	Lolium perenne	27	Aberystwyth	2012	2012-09-14	2013-06-04	22681.7	3990.4	11.3834	7.90076	0.0217961
12	1.2	Lolium perenne	27	Aberystwyth	2012	2012-09-14	2013-06-04	25780.5	3524.67	7.68174	5.56767	0.0132653
12	1.2	Lolium perenne	27	Aberystwyth	2012	2012-09-14	2013-06-04	33855.6	4620.14	9.86325	8.2086	0.0166556
12	1.2	Lolium perenne	27	Aberystwyth	2012	2012-09-14	2013-06-04	23283.1	3412.12	8.86103	6.11384	0.0170027
12	1.2	Lolium perenne	28	Aberystwyth	2012	2012-09-14	2013-06-04	29477.3	5167.02	9.7635	8.52981	0.0279362
12	1.2	Lolium perenne	28	Aberystwyth	2012	2012-09-14	2013-06-04	33780.9	5450.99	9.82782	8.32784	0.018
12	1.2	Lolium perenne	29	Aberystwyth	2012	2012-09-14	2013-06-04	26002.8	4101.01	10.2896	7.5439	0.0261906
12	1.2	Lolium perenne	29	Aberystwyth	2012	2012-09-14	2013-06-04	27882.9	4511.45	8.18955	7.18975	0.0149466
12	1.2	Lolium perenne	29	Aberystwyth	2012	2012-09-14	2013-06-04	26414.6	4153.56	9.02573	7.08071	0.0224684
12	1.2	Lolium perenne	30	Aberystwyth	2012	2012-09-14	2013-06-04	22437.7	3350.24	7.86637	6.07938	0.0197958
12	1.2	Lolium perenne	30	Aberystwyth	2012	2012-09-14	2013-06-04	25860.3	3941.98	7.87347	6.49339	0.0143845
12	1.2	Lolium perenne	30	Aberystwyth	2012	2012-09-14	2013-06-04	23099.4	3815.77	9.22016	6.70837	0.0171721
12	1.2	Lolium perenne	30	Aberystwyth	2012	2012-09-14	2013-06-04	23911.5	3424.94	10.6306	6.74572	0.0164681
12	1.2	Lolium perenne	31	Aberystwyth	2012	2012-09-14	2013-06-04	30206.2	4763.57	10.777	8.20429	0.0156838
12	1.2	Lolium perenne	31	Aberystwyth	2012	2012-09-14	2013-06-04	23007	3846.56	7.72401	6.54108	0.0185806
12	1.2	Lolium perenne	31	Aberystwyth	2012	2012-09-14	2013-06-04	24248.5	3743.84	7.54917	5.77866	0.0134482
12	1.2	Lolium perenne	32	Aberystwyth	2012	2012-09-14	2013-06-04	23103.4	3591.36	7.41243	6.28578	0.0166998
12	1.2	Lolium perenne	32	Aberystwyth	2012	2012-09-14	2013-06-04	25298.6	3988.23	9.14993	8.0345	0.016226
12	1.2	Lolium perenne	32	Aberystwyth	2012	2012-09-14	2013-06-04	21663.3	3628.43	8.71984	7.34792	0.0142644
12	1.2	Lolium perenne	32	Aberystwyth	2012	2012-09-14	2013-06-04	32149.8	4977.27	8.20625	7.3719	0.0126458
12	1.2	Lolium perenne	33	Aberystwyth	2012	2012-09-14	2013-06-04	25565.8	3841.2	7.55489	6.23688	0.0145195
12	1.2	Lolium perenne	33	Aberystwyth	2012	2012-09-14	2013-06-04	24002.3	3998.86	8.76554	6.99886	0.016384
12	1.2	Lolium perenne	33	Aberystwyth	2012	2012-09-14	2013-06-04	25435.6	3404.81	6.17535	5.36449	0.0126648
12	1.2	Lolium perenne	33	Aberystwyth	2012	2012-09-14	2013-06-04	24537.7	3505.27	6.97114	6.28422	0.0131675
12	1.2	Lolium perenne	34	Aberystwyth	2012	2012-09-14	2013-06-04	23144.2	3386.24	8.23992	5.75289	0.014092
12	1.2	Lolium perenne	34	Aberystwyth	2012	2012-09-14	2013-06-04	28876.7	4657.96	8.63908	8.33261	0.0161465
12	1.2	Lolium perenne	34	Aberystwyth	2012	2012-09-14	2013-06-04	25047.7	4149.24	10.0873	7.1731	0.0195033
12	1.2	Lolium perenne	35	Aberystwyth	2012	2012-09-14	2013-06-04	21795.3	3406.44	6.97066	5.45518	0.0117936
12	1.2	Lolium perenne	35	Aberystwyth	2012	2012-09-14	2013-06-04	26382.3	3481.91	8.46805	6.30982	0.0134331
12	1.2	Lolium perenne	35	Aberystwyth	2012	2012-09-14	2013-06-04	24231.8	3267.6	6.89977	5.7979	0.0238136
12	1.2	Lolium perenne	35	Aberystwyth	2012	2012-09-14	2013-06-04	28420.8	4211.96	9.83413	7.09993	0.0179984
12	1.2	Lolium perenne	36	Aberystwyth	2012	2012-09-14	2013-06-04	25376.5	3705.13	6.91879	5.79645	0.0162511
12	1.2	Lolium perenne	36	Aberystwyth	2012	2012-09-14	2013-06-04	22406.3	3631.56	8.62984	5.99618	0.013254
12	1.2	Lolium perenne	36	Aberystwyth	2012	2012-09-14	2013-06-04	26624.1	4632.27	8.82015	7.02205	0.0156199
12	1.2	Lolium perenne	36	Aberystwyth	2012	2012-09-14	2013-06-04	19967.8	3158.99	6.91999	5.62606	0.0105817
12	1.2	Lolium perenne	58	Aberystwyth	2012	2012-09-14	2013-06-04	30417.1	4741.68	8.26961	6.87734	0.0142145
12	1.2	Lolium perenne	58	Aberystwyth	2012	2012-09-14	2013-06-04	27456.9	4838.06	9.00782	8.12262	0.0170466
12	1.2	Lolium perenne	108	Aberystwyth	2012	2012-09-14	2013-06-04	25647.3	3877.81	8.62121	6.88159	0.0148951
12	1.2	Lolium perenne	108	Aberystwyth	2012	2012-09-14	2013-06-04	28060.1	3940.11	7.98716	6.26108	0.0180235
12	1.2	Lolium perenne	108	Aberystwyth	2012	2012-09-14	2013-06-04	28073.6	4059.74	8.98646	7.12949	0.0206707
12	1.2	Lolium perenne	108	Aberystwyth	2012	2012-09-14	2013-06-04	29793.1	5004.93	10.6403	9.42541	0.0212966
12	1.2	Lolium perenne	109	Aberystwyth	2012	2012-09-14	2013-06-04	21989.7	3169.36	6.42793	5.34391	0.0147547
12	1.2	Lolium perenne	109	Aberystwyth	2012	2012-09-14	2013-06-04	29683.3	5008.15	10.5386	8.36906	0.0197976
12	1.2	Lolium perenne	109	Aberystwyth	2012	2012-09-14	2013-06-04	26548.1	3825.31	6.74159	5.64179	0.0129582
12	1.2	Lolium perenne	110	Aberystwyth	2012	2012-09-14	2013-06-04	23931.3	3319.02	6.07631	5.16098	0.0169469
12	1.2	Lolium perenne	110	Aberystwyth	2012	2012-09-14	2013-06-04	23466.8	3518.81	9.5241	7.5639	0.0208315
12	1.2	Lolium perenne	298	Aberystwyth	2012	2012-09-14	2013-06-04	22713.9	3590.48	9.01306	7.63735	0.0128677
12	1.2	Lolium perenne	298	Aberystwyth	2012	2012-09-14	2013-06-04	24150.7	4039.86	7.31324	7.15641	0.0118331
12	1.2	Lolium perenne	298	Aberystwyth	2012	2012-09-14	2013-06-04	23374.1	3248.93	9.45795	7.96135	0.0131392
12	1.2	Lolium perenne	298	Aberystwyth	2012	2012-09-14	2013-06-04	27811.3	4636.07	9.95538	8.7652	0.0196243
12	1.2	Lolium perenne	299	Aberystwyth	2012	2012-09-14	2013-06-04	25447.8	3667.52	8.39409	6.33894	0.0202144
12	1.2	Lolium perenne	299	Aberystwyth	2012	2012-09-14	2013-06-04	23346.8	3924.45	6.4982	6.69118	0.0102173
12	1.2	Lolium perenne	299	Aberystwyth	2012	2012-09-14	2013-06-04	24893.9	4289.97	9.33431	8.1141	0.0161433
12	1.2	Lolium perenne	299	Aberystwyth	2012	2012-09-14	2013-06-04	27751.3	3870.09	10.5343	8.19417	0.0168822
12	1.2	Lolium perenne	300	Aberystwyth	2012	2012-09-14	2013-06-04	23074.1	5089.15	9.41096	9.72841	0.0173008
12	1.2	Lolium perenne	300	Aberystwyth	2012	2012-09-14	2013-06-04	26318.2	4196.24	11.4546	9.93948	0.0210452
12	1.2	Lolium perenne	300	Aberystwyth	2012	2012-09-14	2013-06-04	27854.7	3794.77	6.43203	6.94409	0.0103098
12	1.2	Lolium perenne	300	Aberystwyth	2012	2012-09-14	2013-06-04	26323.6	4140.95	9.11235	8.09246	0.0152956
12	1.2	Lolium perenne	301	Aberystwyth	2012	2012-09-14	2013-06-04	30656	4872	8.43054	8.15172	0.0162906
12	1.2	Lolium perenne	302	Aberystwyth	2012	2012-09-14	2013-06-04	22491.1	3245.97	6.83518	6.22816	0.0147137
13	2	Hybrid ryegrass	11	Aberystwyth	2012	2012-09-14	2013-05-22	26768.9	4585.95	11.6634	8.14329	0.0214667
13	2	Hybrid ryegrass	11	Aberystwyth	2012	2012-09-14	2013-05-22	23174.7	3973.21	7.53063	6.43389	0.021804
13	2	Hybrid ryegrass	11	Aberystwyth	2012	2012-09-14	2013-05-22	30307.4	4592.21	9.33679	7.8761	0.0195129
13	2	Hybrid ryegrass	11	Aberystwyth	2012	2012-09-14	2013-05-22	28722.2	4404.85	11.6834	9.17088	0.0510968
13	2	Hybrid ryegrass	12	Aberystwyth	2012	2012-09-14	2013-05-22	34644.5	5296.56	11.039	7.76829	0.0749009
13	2	Hybrid ryegrass	12	Aberystwyth	2012	2012-09-14	2013-05-22	27121.4	4268.75	8.88741	6.50671	0.0156772
13	2	Hybrid ryegrass	12	Aberystwyth	2012	2012-09-14	2013-05-22	31357.9	4473.88	9.19541	8.82988	0.0133121
13	2	Hybrid ryegrass	12	Aberystwyth	2012	2012-09-14	2013-05-22	29815.9	3889.63	9.05315	6.75754	0.0155436
13	2	Lolium perenne	17	Aberystwyth	2012	2012-09-14	2013-05-22	32332.2	5060.34	8.06853	7.12143	0.0161504
13	2	Lolium perenne	17	Aberystwyth	2012	2012-09-14	2013-05-22	32540.3	5502.88	12.1084	10.1492	0.0217308
13	2	Lolium perenne	17	Aberystwyth	2012	2012-09-14	2013-05-22	33053.4	5387.82	9.3396	7.52071	0.0183372
13	2	Lolium perenne	17	Aberystwyth	2012	2012-09-14	2013-05-22	34273.5	5084.33	12.4944	10.2718	0.0787964
13	2	Lolium multiflorum	25	Aberystwyth	2012	2012-09-14	2013-05-22	29587	4832.09	8.25684	8.09424	0.0244556
13	2	Lolium multiflorum	25	Aberystwyth	2012	2012-09-14	2013-05-22	22100.4	3700.45	6.37696	5.63111	0.0127259
13	2	Lolium multiflorum	25	Aberystwyth	2012	2012-09-14	2013-05-22	28278.9	4582.26	7.46698	7.52913	0.0139
13	2	Lolium multiflorum	25	Aberystwyth	2012	2012-09-14	2013-05-22	22340.9	4123.48	6.88488	6.29757	0.0164079
13	2	Lolium perenne	48	Aberystwyth	2012	2012-09-14	2013-05-22	32029.5	5992.84	8.00792	9.15478	0.0116426
13	2	Lolium perenne	48	Aberystwyth	2012	2012-09-14	2013-05-22	29614.8	6295.07	7.01276	9.99078	0.0171705
13	2	Lolium perenne	48	Aberystwyth	2012	2012-09-14	2013-05-22	28419.9	5665.01	7.52884	7.88003	0.0190195
13	2	Lolium perenne	48	Aberystwyth	2012	2012-09-14	2013-05-22	29819.3	5576.88	8.30871	8.29592	0.0223331
13	2	Hybrid ryegrass	362	Aberystwyth	2012	2012-09-14	2013-05-22	31605.1	5860	10.1827	8.44385	0.0243231
13	2	Hybrid ryegrass	362	Aberystwyth	2012	2012-09-14	2013-05-22	35073.2	5215.32	12.2005	8.93965	0.0373068
13	2	Hybrid ryegrass	362	Aberystwyth	2012	2012-09-14	2013-05-22	29067	4616.47	11.3513	9.50356	0.0226348
13	2	Hybrid ryegrass	362	Aberystwyth	2012	2012-09-14	2013-05-22	32628.3	5183.44	11.0028	8.50768	0.0389054
13	2	Hybrid ryegrass	363	Aberystwyth	2012	2012-09-14	2013-05-22	26078.8	4427.31	8.44152	7.96535	0.0187493
13	2	Hybrid ryegrass	363	Aberystwyth	2012	2012-09-14	2013-05-22	28600.5	4836.83	11.3521	9.8738	0.0525476
13	2	Hybrid ryegrass	363	Aberystwyth	2012	2012-09-14	2013-05-22	30504	5821.59	9.92581	9.45157	0.0201375
13	2	Hybrid ryegrass	363	Aberystwyth	2012	2012-09-14	2013-05-22	29183.5	5153.86	8.10203	9.54786	0.0157297
13	2	Hybrid ryegrass	364	Aberystwyth	2012	2012-09-14	2013-05-22	32022.9	4752.42	11.9483	8.56203	0.0180172
13	2	Hybrid ryegrass	364	Aberystwyth	2012	2012-09-14	2013-05-22	31336.2	4655.24	9.22019	7.01912	0.0162792
13	2	Hybrid ryegrass	364	Aberystwyth	2012	2012-09-14	2013-05-22	30857.7	4156.31	9.39487	7.15348	0.0151797
13	2	Hybrid ryegrass	364	Aberystwyth	2012	2012-09-14	2013-05-22	35842.7	4520.36	12.7961	8.18422	0.0210737
13	2	Hybrid ryegrass	365	Aberystwyth	2012	2012-09-14	2013-05-22	30305.3	5406.2	8.78409	8.77894	0.0155233
13	2	Hybrid ryegrass	365	Aberystwyth	2012	2012-09-14	2013-05-22	33178.2	5889.35	11.6747	10.157	0.0204922
13	2	Hybrid ryegrass	365	Aberystwyth	2012	2012-09-14	2013-05-22	30740.6	5854.35	9.87625	10.2058	0.0174047
13	2	Hybrid ryegrass	365	Aberystwyth	2012	2012-09-14	2013-05-22	33028.7	5361.12	12.8604	9.79648	0.0405594
13	2	Hybrid ryegrass	366	Aberystwyth	2012	2012-09-14	2013-05-22	31620.8	5232.48	9.73013	8.16798	0.0228174
13	2	Hybrid ryegrass	366	Aberystwyth	2012	2012-09-14	2013-05-22	30767.9	5565.5	10.263	9.31573	0.0183729
13	2	Hybrid ryegrass	366	Aberystwyth	2012	2012-09-14	2013-05-22	28735.8	5059.67	10.2451	9.75595	0.0191714
13	2	Hybrid ryegrass	366	Aberystwyth	2012	2012-09-14	2013-05-22	27424.8	4996.8	9.67002	8.47002	0.0182873
13	2	Hybrid ryegrass	367	Aberystwyth	2012	2012-09-14	2013-05-22	27461.4	4218.19	10.0946	8.43644	0.0198928
13	2	Hybrid ryegrass	367	Aberystwyth	2012	2012-09-14	2013-05-22	27754.9	4513.39	9.11811	7.78506	0.0187308
13	2	Hybrid ryegrass	367	Aberystwyth	2012	2012-09-14	2013-05-22	30452.4	5420.51	12.2241	10.2645	0.0232288
13	2	Hybrid ryegrass	367	Aberystwyth	2012	2012-09-14	2013-05-22	15121.7	2485.12	5.18148	4.34156	0.0129796
13	2	Hybrid ryegrass	368	Aberystwyth	2012	2012-09-14	2013-05-22	29900.3	4689.37	7.42555	6.89882	0.0165932
13	2	Hybrid ryegrass	368	Aberystwyth	2012	2012-09-14	2013-05-22	31116.5	4436.26	7.76941	7.55572	0.0173868
13	2	Hybrid ryegrass	368	Aberystwyth	2012	2012-09-14	2013-05-22	30377.4	4723.8	9.72118	8.01411	0.0156296
13	2	Hybrid ryegrass	368	Aberystwyth	2012	2012-09-14	2013-05-22	33393.5	5150.94	11.7273	8.65855	0.0208023
13	2	Hybrid ryegrass	369	Aberystwyth	2012	2012-09-14	2013-05-22	33154.9	4675.86	12.0227	7.1641	0.0229449
13	2	Hybrid ryegrass	369	Aberystwyth	2012	2012-09-14	2013-05-22	33093.9	4103.32	9.77676	7.25464	0.0170309
13	2	Hybrid ryegrass	369	Aberystwyth	2012	2012-09-14	2013-05-22	30855.4	4822.88	12.6223	8.28237	0.0650658
13	2	Hybrid ryegrass	369	Aberystwyth	2012	2012-09-14	2013-05-22	27840.4	4600.12	9.5078	6.80762	0.015776
13	2	Hybrid ryegrass	370	Aberystwyth	2012	2012-09-14	2013-05-22	33637.4	5215.42	10.849	7.59836	0.0213606
13	2	Hybrid ryegrass	370	Aberystwyth	2012	2012-09-14	2013-05-22	31257.9	4626.19	9.7149	7.27641	0.0325174
13	2	Hybrid ryegrass	370	Aberystwyth	2012	2012-09-14	2013-05-22	31807.3	4373.76	7.80024	6.70847	0.0141799
13	2	Hybrid ryegrass	370	Aberystwyth	2012	2012-09-14	2013-05-22	30948.7	4797.92	8.68032	8.00714	0.0289503
13	2	Hybrid ryegrass	371	Aberystwyth	2012	2012-09-14	2013-05-22	33895	4452.74	8.66299	7.26328	0.0135705
13	2	Hybrid ryegrass	371	Aberystwyth	2012	2012-09-14	2013-05-22	33260.9	4412.29	10.6715	7.96552	0.0246583
13	2	Hybrid ryegrass	371	Aberystwyth	2012	2012-09-14	2013-05-22	32211.6	4598.02	9.26363	7.69119	0.0183126
13	2	Hybrid ryegrass	371	Aberystwyth	2012	2012-09-14	2013-05-22	34163.2	4656.69	9.3879	7.84889	0.0142373
13	2	Hybrid ryegrass	372	Aberystwyth	2012	2012-09-14	2013-05-22	34993	5212.4	9.47167	7.50816	0.0234655
13	2	Hybrid ryegrass	372	Aberystwyth	2012	2012-09-14	2013-05-22	31496.1	4454.97	9.81583	7.08206	0.0188282
13	2	Hybrid ryegrass	372	Aberystwyth	2012	2012-09-14	2013-05-22	34646.7	4957.13	11.6162	7.60335	0.0178013
13	2	Hybrid ryegrass	372	Aberystwyth	2012	2012-09-14	2013-05-22	35209.3	5343.87	11.3416	7.8506	0.0230592
13	2	Hybrid ryegrass	373	Aberystwyth	2012	2012-09-14	2013-05-22	29305.2	4606.59	7.19825	7.43953	0.0273778
13	2	Hybrid ryegrass	373	Aberystwyth	2012	2012-09-14	2013-05-22	34887.2	4953.18	10.8402	7.86851	0.0174207
13	2	Hybrid ryegrass	373	Aberystwyth	2012	2012-09-14	2013-05-22	33553.2	5502.23	9.71206	8.09441	0.018774
13	2	Hybrid ryegrass	373	Aberystwyth	2012	2012-09-14	2013-05-22	34259.9	5076.63	11.1632	8.85948	0.0210704
13	2	Hybrid ryegrass	374	Aberystwyth	2012	2012-09-14	2013-05-22	27435.8	5306.18	9.5518	8.03532	0.0203563
13	2	Hybrid ryegrass	374	Aberystwyth	2012	2012-09-14	2013-05-22	31997	4184.67	9.15606	6.55646	0.0135379
13	2	Hybrid ryegrass	374	Aberystwyth	2012	2012-09-14	2013-05-22	30314	4937.36	9.44554	7.59087	0.0145648
13	2	Hybrid ryegrass	374	Aberystwyth	2012	2012-09-14	2013-05-22	28688.1	5631.98	11.0049	8.9862	0.0300457
13	2	Hybrid ryegrass	375	Aberystwyth	2012	2012-09-14	2013-05-22	32430.7	4728.19	10.464	7.65284	0.0305038
13	2	Hybrid ryegrass	375	Aberystwyth	2012	2012-09-14	2013-05-22	32483.9	5148.78	11.3917	6.94736	0.0436939
13	2	Hybrid ryegrass	375	Aberystwyth	2012	2012-09-14	2013-05-22	31104.5	4497.62	8.94546	6.82193	0.0204241
13	2	Hybrid ryegrass	375	Aberystwyth	2012	2012-09-14	2013-05-22	31541.9	4791.3	12.3315	9.10093	0.0197488
13	2	Hybrid ryegrass	376	Aberystwyth	2012	2012-09-14	2013-05-22	27946	4764.5	8.1122	7.94653	0.0127073
13	2	Hybrid ryegrass	376	Aberystwyth	2012	2012-09-14	2013-05-22	29469.9	4552.8	8.38113	8.61009	0.0161138
13	2	Hybrid ryegrass	376	Aberystwyth	2012	2012-09-14	2013-05-22	30718.4	5000.09	9.99686	9.95447	0.0179657
13	2	Hybrid ryegrass	376	Aberystwyth	2012	2012-09-14	2013-05-22	29612.7	4663.2	9.93611	8.14479	0.0198149
13	2	Hybrid ryegrass	377	Aberystwyth	2012	2012-09-14	2013-05-22	27568.1	4106.85	8.2927	6.66429	0.0156764
13	2	Hybrid ryegrass	377	Aberystwyth	2012	2012-09-14	2013-05-22	29813	5351.55	9.4763	7.81755	0.0174127
13	2	Hybrid ryegrass	377	Aberystwyth	2012	2012-09-14	2013-05-22	32764	4941.5	10.2262	7.7428	0.0236581
13	2	Hybrid ryegrass	377	Aberystwyth	2012	2012-09-14	2013-05-22	31180.2	4980.29	10.3385	7.54876	0.0192629
13	2	Hybrid ryegrass	378	Aberystwyth	2012	2012-09-14	2013-05-22	30931.4	4841.54	7.88951	6.92271	0.0284846
13	2	Hybrid ryegrass	378	Aberystwyth	2012	2012-09-14	2013-05-22	30542.6	4153.86	9.25282	7.39508	0.0223269
13	2	Hybrid ryegrass	378	Aberystwyth	2012	2012-09-14	2013-05-22	28253.6	3829.56	7.06475	6.26746	0.0151545
13	2	Hybrid ryegrass	378	Aberystwyth	2012	2012-09-14	2013-05-22	28768.1	4006.06	9.82273	7.66094	0.0219458
13	2	Hybrid ryegrass	379	Aberystwyth	2012	2012-09-14	2013-05-22	27196.2	4507.11	8.16769	6.75758	0.0168061
13	2	Hybrid ryegrass	379	Aberystwyth	2012	2012-09-14	2013-05-22	23980.3	3481.53	6.33395	6.28703	0.0182381
13	2	Hybrid ryegrass	379	Aberystwyth	2012	2012-09-14	2013-05-22	29794.3	4823.8	6.8813	8.24138	0.0131769
13	2	Hybrid ryegrass	379	Aberystwyth	2012	2012-09-14	2013-05-22	31056.6	4685.53	8.27908	7.39178	0.0145007
13	2	Hybrid ryegrass	380	Aberystwyth	2012	2012-09-14	2013-05-22	32916.7	5822.61	8.87898	7.36886	0.015
13	2	Hybrid ryegrass	380	Aberystwyth	2012	2012-09-14	2013-05-22	32081.6	5059.79	9.73815	7.74054	0.0216473
13	2	Hybrid ryegrass	380	Aberystwyth	2012	2012-09-14	2013-05-22	32412.6	5264.11	9.3393	7.24098	0.0221439
13	2	Hybrid ryegrass	380	Aberystwyth	2012	2012-09-14	2013-05-22	30334.3	4900.88	10.979	9.26512	0.0226246
13	2	Hybrid ryegrass	381	Aberystwyth	2012	2012-09-14	2013-05-22	32077.7	5713.03	8.5891	7.30557	0.0148349
13	2	Hybrid ryegrass	381	Aberystwyth	2012	2012-09-14	2013-05-22	34618.9	5011.75	12.1837	9.55288	0.024839
13	2	Hybrid ryegrass	381	Aberystwyth	2012	2012-09-14	2013-05-22	31533.6	5573.21	9.91783	8.48245	0.0187308
13	2	Hybrid ryegrass	381	Aberystwyth	2012	2012-09-14	2013-05-22	30701.4	4975.29	10.6665	8.54588	0.0193507
13	2	Hybrid ryegrass	382	Aberystwyth	2012	2012-09-14	2013-05-22	32517	5548.09	9.90265	8.18904	0.0139402
13	2	Hybrid ryegrass	382	Aberystwyth	2012	2012-09-14	2013-05-22	31707.9	4657.75	9.6653	8.26019	0.0191534
13	2	Hybrid ryegrass	382	Aberystwyth	2012	2012-09-14	2013-05-22	31000.7	4721.29	8.86502	7.92867	0.0211274
13	2	Hybrid ryegrass	382	Aberystwyth	2012	2012-09-14	2013-05-22	30211.9	4124.71	9.20378	7.16686	0.0148006
13	2	Hybrid ryegrass	383	Aberystwyth	2012	2012-09-14	2013-05-22	28974.5	4531.36	9.47734	9.47476	0.0192146
13	2	Hybrid ryegrass	383	Aberystwyth	2012	2012-09-14	2013-05-22	31501	4838.72	12.451	10.2466	0.020746
13	2	Hybrid ryegrass	383	Aberystwyth	2012	2012-09-14	2013-05-22	28966	5105.84	9.95061	9.82906	0.0217173
13	2	Hybrid ryegrass	383	Aberystwyth	2012	2012-09-14	2013-05-22	29319.7	4297.41	8.71088	9.12466	0.0163099
13	2	Hybrid ryegrass	384	Aberystwyth	2012	2012-09-14	2013-05-22	33736.2	5439.5	9.9604	8.4167	0.0182945
13	2	Hybrid ryegrass	384	Aberystwyth	2012	2012-09-14	2013-05-22	30796.9	4556.37	8.78062	7.48444	0.0123985
13	2	Hybrid ryegrass	384	Aberystwyth	2012	2012-09-14	2013-05-22	33299.3	4619.3	9.43711	7.07566	0.0186225
13	2	Hybrid ryegrass	384	Aberystwyth	2012	2012-09-14	2013-05-22	32385.6	4445.73	10.454	7.31973	0.0247895
13	2	Hybrid ryegrass	385	Aberystwyth	2012	2012-09-14	2013-05-22	32127.2	5032.98	12.5035	8.08285	0.0180094
13	2	Hybrid ryegrass	385	Aberystwyth	2012	2012-09-14	2013-05-22	34167.5	4693.21	10.7189	7.28414	0.0351586
13	2	Hybrid ryegrass	385	Aberystwyth	2012	2012-09-14	2013-05-22	32331.4	4502.11	10.1161	7.09336	0.0129132
13	2	Hybrid ryegrass	385	Aberystwyth	2012	2012-09-14	2013-05-22	30583	4538.01	9.35343	7.16439	0.0172412
13	2	Hybrid ryegrass	386	Aberystwyth	2012	2012-09-14	2013-05-22	27612.2	4546.5	7.86226	7.30176	0.0182741
13	2	Hybrid ryegrass	386	Aberystwyth	2012	2012-09-14	2013-05-22	30041.9	4793.6	8.71732	8.32038	0.0563616
13	2	Hybrid ryegrass	386	Aberystwyth	2012	2012-09-14	2013-05-22	29735.2	4436.35	8.15894	7.32633	0.0179403
13	2	Hybrid ryegrass	386	Aberystwyth	2012	2012-09-14	2013-05-22	31032.5	5217.05	11.1803	9.55054	0.0234276
13	2	Hybrid ryegrass	387	Aberystwyth	2012	2012-09-14	2013-05-22	29547.3	4627.21	8.22051	6.94189	0.0221045
13	2	Hybrid ryegrass	387	Aberystwyth	2012	2012-09-14	2013-05-22	30576.6	5340.25	10.593	9.0151	0.0193747
13	2	Hybrid ryegrass	387	Aberystwyth	2012	2012-09-14	2013-05-22	29662	4438.18	8.85674	7.86459	0.02076
13	2	Hybrid ryegrass	387	Aberystwyth	2012	2012-09-14	2013-05-22	30435	4512.03	8.35286	6.96176	0.015981
13	2	Hybrid ryegrass	388	Aberystwyth	2012	2012-09-14	2013-05-22	31622.5	4846.48	9.08188	7.64103	0.0164641
13	2	Hybrid ryegrass	388	Aberystwyth	2012	2012-09-14	2013-05-22	30786.5	4590.03	10.305	7.87899	0.0267377
13	2	Hybrid ryegrass	388	Aberystwyth	2012	2012-09-14	2013-05-22	29635.6	4409.99	9.65034	6.93985	0.0170847
13	2	Hybrid ryegrass	388	Aberystwyth	2012	2012-09-14	2013-05-22	29065	4585.87	12.0973	7.35241	0.126804
13	2	Hybrid ryegrass	389	Aberystwyth	2012	2012-09-14	2013-05-22	25796.1	4763.81	7.96259	6.71004	0.0179466
13	2	Hybrid ryegrass	389	Aberystwyth	2012	2012-09-14	2013-05-22	35686.1	4628.12	13.1636	9.99759	0.020879
13	2	Hybrid ryegrass	389	Aberystwyth	2012	2012-09-14	2013-05-22	33362.9	4984.71	13.3442	10.3761	0.253013
13	2	Hybrid ryegrass	389	Aberystwyth	2012	2012-09-14	2013-05-22	31373.6	4941.09	8.9497	7.51646	0.0140173
13	2	Hybrid ryegrass	390	Aberystwyth	2012	2012-09-14	2013-05-22	34088.2	5267.56	10.4087	7.50317	0.046392
13	2	Hybrid ryegrass	390	Aberystwyth	2012	2012-09-14	2013-05-22	32279.5	4643.19	10.5628	8.00058	0.0200593
13	2	Hybrid ryegrass	390	Aberystwyth	2012	2012-09-14	2013-05-22	31365.6	5315.79	10.5142	8.81578	0.0262865
13	2	Hybrid ryegrass	390	Aberystwyth	2012	2012-09-14	2013-05-22	30518.5	4812.02	10.2225	8.20386	0.0209183
13	2	Hybrid ryegrass	391	Aberystwyth	2012	2012-09-14	2013-05-22	31847.8	5605.62	10.886	9.19328	0.0199289
13	2	Hybrid ryegrass	391	Aberystwyth	2012	2012-09-14	2013-05-22	30141	4952.08	10.1492	7.52905	0.019277
13	2	Hybrid ryegrass	391	Aberystwyth	2012	2012-09-14	2013-05-22	28345.4	4627.36	7.41095	6.96893	0.0191975
13	2	Hybrid ryegrass	391	Aberystwyth	2012	2012-09-14	2013-05-22	33786.7	5610.21	13.3947	10.5151	0.0294698
13	2	Hybrid ryegrass	392	Aberystwyth	2012	2012-09-14	2013-05-22	33287.7	4260.63	10.3918	7.442	0.0193218
13	2	Hybrid ryegrass	392	Aberystwyth	2012	2012-09-14	2013-05-22	33909	4537.18	10.8722	7.70449	0.0187988
13	2	Hybrid ryegrass	392	Aberystwyth	2012	2012-09-14	2013-05-22	31283.5	4175.17	11.0009	8.41498	0.0191277
13	2	Hybrid ryegrass	392	Aberystwyth	2012	2012-09-14	2013-05-22	32497.8	4647.55	10.4485	7.83551	0.0318388
13	2	Hybrid ryegrass	393	Aberystwyth	2012	2012-09-14	2013-05-22	33634	6235.34	10.8788	9.53148	0.0265641
13	2	Hybrid ryegrass	393	Aberystwyth	2012	2012-09-14	2013-05-22	32369.9	4412.35	9.9819	9.21659	0.0204941
13	2	Hybrid ryegrass	393	Aberystwyth	2012	2012-09-14	2013-05-22	32833.9	4592.51	8.16657	7.85757	0.0143877
13	2	Hybrid ryegrass	393	Aberystwyth	2012	2012-09-14	2013-05-22	35579.1	5189.14	9.12124	9.32761	0.0184135
13	2	Hybrid ryegrass	394	Aberystwyth	2012	2012-09-14	2013-05-22	31004.6	4973.62	11.2692	8.76497	0.0193139
13	2	Hybrid ryegrass	394	Aberystwyth	2012	2012-09-14	2013-05-22	30915.6	4661.96	10.2799	7.9635	0.0217036
13	2	Hybrid ryegrass	394	Aberystwyth	2012	2012-09-14	2013-05-22	31334.6	4488.02	9.75211	7.71798	0.0190133
13	2	Hybrid ryegrass	394	Aberystwyth	2012	2012-09-14	2013-05-22	34471.6	5158.87	9.49342	8.74079	0.0216441
13	2	Hybrid ryegrass	395	Aberystwyth	2012	2012-09-14	2013-05-22	34166.3	6315.01	10.8055	8.56599	0.0261387
13	2	Hybrid ryegrass	395	Aberystwyth	2012	2012-09-14	2013-05-22	34167.8	5502.53	11.3091	9.26268	0.0244444
13	2	Hybrid ryegrass	395	Aberystwyth	2012	2012-09-14	2013-05-22	30071.8	4852.77	10.9164	8.89848	0.0239996
13	2	Hybrid ryegrass	395	Aberystwyth	2012	2012-09-14	2013-05-22	28442.2	4622	8.34338	6.81564	0.0121476
13	2	Hybrid ryegrass	396	Aberystwyth	2012	2012-09-14	2013-05-22	30794.6	4963.7	8.36674	7.57153	0.0169547
13	2	Hybrid ryegrass	396	Aberystwyth	2012	2012-09-14	2013-05-22	28107.7	4551.3	7.95178	7.74038	0.0167606
13	2	Hybrid ryegrass	396	Aberystwyth	2012	2012-09-14	2013-05-22	30612.5	4928.45	7.97803	8.14645	0.0211549
13	2	Hybrid ryegrass	396	Aberystwyth	2012	2012-09-14	2013-05-22	31746.8	4990.65	9.85352	8.19209	0.0204878
13	2	Hybrid ryegrass	397	Aberystwyth	2012	2012-09-14	2013-05-22	30269	4844.74	10.4478	9.196	0.0263467
13	2	Hybrid ryegrass	397	Aberystwyth	2012	2012-09-14	2013-05-22	32862.6	4693.76	11.5977	8.6455	0.025796
13	2	Hybrid ryegrass	397	Aberystwyth	2012	2012-09-14	2013-05-22	30948	4183.12	10.8275	7.98203	0.0266309
13	2	Hybrid ryegrass	397	Aberystwyth	2012	2012-09-14	2013-05-22	33408.4	4609.05	9.5486	8.00482	0.0187555
13	2	Hybrid ryegrass	398	Aberystwyth	2012	2012-09-14	2013-05-22	30520.4	4278.75	10.0567	7.20264	0.0159078
13	2	Hybrid ryegrass	398	Aberystwyth	2012	2012-09-14	2013-05-22	31193.7	4993.52	11.9831	8.71561	0.0261545
13	2	Hybrid ryegrass	398	Aberystwyth	2012	2012-09-14	2013-05-22	28320.5	4880.59	11.3533	8.88844	0.0182486
13	2	Hybrid ryegrass	398	Aberystwyth	2012	2012-09-14	2013-05-22	32912	4945.74	11.2172	7.80064	0.0237209
13	2	Hybrid ryegrass	399	Aberystwyth	2012	2012-09-14	2013-05-22	29225.2	4619.37	8.36135	7.07575	0.0162435
13	2	Hybrid ryegrass	399	Aberystwyth	2012	2012-09-14	2013-05-22	34723.2	5122.16	9.57292	8.2787	0.015149
13	2	Hybrid ryegrass	399	Aberystwyth	2012	2012-09-14	2013-05-22	32906.7	4882.36	9.90988	8.628	0.0188183
13	2	Hybrid ryegrass	399	Aberystwyth	2012	2012-09-14	2013-05-22	30813.4	4612.67	11.797	10.6027	0.0262734
13	2	Hybrid ryegrass	400	Aberystwyth	2012	2012-09-14	2013-05-22	35414.7	5220.69	13.709	10.8127	0.0214813
13	2	Hybrid ryegrass	400	Aberystwyth	2012	2012-09-14	2013-05-22	34403.8	4546.68	12.3796	8.43117	0.0245429
13	2	Hybrid ryegrass	400	Aberystwyth	2012	2012-09-14	2013-05-22	32346.2	4427.61	11.9379	9.64103	0.0269466
13	2	Hybrid ryegrass	400	Aberystwyth	2012	2012-09-14	2013-05-22	31212.1	3982.78	10.8926	9.13033	0.0248123
13	2	Hybrid ryegrass	401	Aberystwyth	2012	2012-09-14	2013-05-22	28425.4	4561.37	7.2127	7.41276	0.0142394
13	2	Hybrid ryegrass	401	Aberystwyth	2012	2012-09-14	2013-05-22	28046.8	4402.58	8.00184	6.84999	0.0179657
13	2	Hybrid ryegrass	401	Aberystwyth	2012	2012-09-14	2013-05-22	28538.3	4563.45	6.62264	6.59552	0.00923925
13	2	Hybrid ryegrass	401	Aberystwyth	2012	2012-09-14	2013-05-22	26205.2	5018.14	8.76249	8.93721	0.0164533
13	2	Hybrid ryegrass	402	Aberystwyth	2012	2012-09-14	2013-05-22	32341	4701.3	9.90628	7.74069	0.0180639
13	2	Hybrid ryegrass	402	Aberystwyth	2012	2012-09-14	2013-05-22	34182.5	5081.38	11.6326	8.05665	0.0226001
13	2	Hybrid ryegrass	402	Aberystwyth	2012	2012-09-14	2013-05-22	32892.8	4653.97	9.16111	6.88225	0.0179504
13	2	Hybrid ryegrass	402	Aberystwyth	2012	2012-09-14	2013-05-22	30931.4	4304.8	9.63267	7.1334	0.018051
13	2	Hybrid ryegrass	403	Aberystwyth	2012	2012-09-14	2013-05-22	34329.6	5192.2	9.78984	8.51531	0.0142652
13	2	Hybrid ryegrass	403	Aberystwyth	2012	2012-09-14	2013-05-22	29686.2	4903.21	9.03143	7.7805	0.0173246
13	2	Hybrid ryegrass	403	Aberystwyth	2012	2012-09-14	2013-05-22	33614.5	6219	11.5561	9.58041	0.0213078
13	2	Hybrid ryegrass	403	Aberystwyth	2012	2012-09-14	2013-05-22	31044.5	5065.88	10.7559	8.86057	0.0201473
13	2	Hybrid ryegrass	404	Aberystwyth	2012	2012-09-14	2013-05-22	29488.5	5119.73	8.4814	7.96535	0.0133156
13	2	Hybrid ryegrass	404	Aberystwyth	2012	2012-09-14	2013-05-22	32030.5	5587.34	10.1646	8.57139	0.025123
13	2	Hybrid ryegrass	404	Aberystwyth	2012	2012-09-14	2013-05-22	34142.7	5199.12	8.16198	8.09635	0.0156365
13	2	Hybrid ryegrass	404	Aberystwyth	2012	2012-09-14	2013-05-22	36522.3	7067.72	14.9004	11.1887	0.0356891
13	2	Hybrid ryegrass	405	Aberystwyth	2012	2012-09-14	2013-05-22	31404	5173.1	7.45844	8.18206	0.0260316
13	2	Hybrid ryegrass	405	Aberystwyth	2012	2012-09-14	2013-05-22	34319.5	6059.02	10.4356	9.61038	0.0329298
13	2	Hybrid ryegrass	405	Aberystwyth	2012	2012-09-14	2013-05-22	33583.8	5385.34	9.48208	8.7671	0.023868
13	2	Hybrid ryegrass	405	Aberystwyth	2012	2012-09-14	2013-05-22	32954	5253.02	9.4943	9.95683	0.0171889
13	2	Hybrid ryegrass	406	Aberystwyth	2012	2012-09-14	2013-05-22	31223.3	4634.49	10.9649	7.83281	0.0250218
13	2	Hybrid ryegrass	406	Aberystwyth	2012	2012-09-14	2013-05-22	31492.6	4572.15	8.70863	6.83538	0.025425
13	2	Hybrid ryegrass	406	Aberystwyth	2012	2012-09-14	2013-05-22	26626.1	4543.3	10.6638	7.97002	0.0267594
13	2	Hybrid ryegrass	406	Aberystwyth	2012	2012-09-14	2013-05-22	31846.1	4692.9	13.1973	8.92312	0.192375
13	2	Hybrid ryegrass	407	Aberystwyth	2012	2012-09-14	2013-05-22	33958.9	4783.92	11.311	7.721	0.0213918
13	2	Hybrid ryegrass	407	Aberystwyth	2012	2012-09-14	2013-05-22	34677.5	5091.37	9.13473	7.95562	0.0177034
13	2	Hybrid ryegrass	407	Aberystwyth	2012	2012-09-14	2013-05-22	30694.3	4896.53	10.2632	7.42887	0.0248803
13	2	Hybrid ryegrass	407	Aberystwyth	2012	2012-09-14	2013-05-22	31496.6	5537.64	12.5626	9.58384	0.0294459
13	2	Hybrid ryegrass	408	Aberystwyth	2012	2012-09-14	2013-05-22	33323	5219.01	9.09428	7.44575	0.0228022
13	2	Hybrid ryegrass	408	Aberystwyth	2012	2012-09-14	2013-05-22	31185.7	4768.16	8.56118	7.9767	0.0321342
13	2	Hybrid ryegrass	408	Aberystwyth	2012	2012-09-14	2013-05-22	33580.3	4468.73	9.69659	7.48432	0.018768
13	2	Hybrid ryegrass	408	Aberystwyth	2012	2012-09-14	2013-05-22	31948.4	4664.93	9.7486	8.17701	0.0167384
13	2	Hybrid ryegrass	409	Aberystwyth	2012	2012-09-14	2013-05-22	30331.3	5131.73	9.57837	7.1982	0.020075
13	2	Hybrid ryegrass	409	Aberystwyth	2012	2012-09-14	2013-05-22	33648.2	5113.72	10.9653	10.2117	0.0192249
13	2	Hybrid ryegrass	409	Aberystwyth	2012	2012-09-14	2013-05-22	30810.4	4437.48	10.5999	8.37914	0.0218425
13	2	Hybrid ryegrass	409	Aberystwyth	2012	2012-09-14	2013-05-22	33182.3	4968.37	10.1237	8.46836	0.0378687
13	2	Hybrid ryegrass	410	Aberystwyth	2012	2012-09-14	2013-05-22	32959.7	5621.13	10.5683	8.0557	0.0218781
13	2	Hybrid ryegrass	410	Aberystwyth	2012	2012-09-14	2013-05-22	29639.2	4358.94	9.98692	7.38991	0.0174011
13	2	Hybrid ryegrass	410	Aberystwyth	2012	2012-09-14	2013-05-22	33433.8	4863.57	9.53468	7.21946	0.0142676
13	2	Hybrid ryegrass	410	Aberystwyth	2012	2012-09-14	2013-05-22	33955	5031.27	10.3645	8.31891	0.016054
13	2	Hybrid ryegrass	411	Aberystwyth	2012	2012-09-14	2013-05-22	32983.1	5773.9	10.6963	8.99727	0.0225254
13	2	Hybrid ryegrass	411	Aberystwyth	2012	2012-09-14	2013-05-22	31826.7	5026.9	9.56285	8.51466	0.0199118
13	2	Hybrid ryegrass	411	Aberystwyth	2012	2012-09-14	2013-05-22	30307.2	5001.73	11.0684	9.79085	0.0267859
13	2	Hybrid ryegrass	411	Aberystwyth	2012	2012-09-14	2013-05-22	31214.1	5383.93	9.18873	8.46893	0.0263692
13	2	Hybrid ryegrass	412	Aberystwyth	2012	2012-09-14	2013-05-22	34083.7	4679.97	10.5467	7.70752	0.0286359
13	2	Hybrid ryegrass	412	Aberystwyth	2012	2012-09-14	2013-05-22	36195.2	4795.57	9.8508	7.62437	0.019121
13	2	Hybrid ryegrass	412	Aberystwyth	2012	2012-09-14	2013-05-22	33382	4262.09	9.25184	7.78424	0.0227056
13	2	Hybrid ryegrass	412	Aberystwyth	2012	2012-09-14	2013-05-22	35215.7	4908.01	11.3517	10.2689	0.025359
13	2	Hybrid ryegrass	413	Aberystwyth	2012	2012-09-14	2013-05-22	29611.4	4602.59	9.65686	9.37609	0.0156253
13	2	Hybrid ryegrass	413	Aberystwyth	2012	2012-09-14	2013-05-22	30430	4951.45	10.673	9.26483	0.0191688
13	2	Hybrid ryegrass	413	Aberystwyth	2012	2012-09-14	2013-05-22	29537.1	4322.15	8.87888	8.78132	0.0159502
13	2	Hybrid ryegrass	413	Aberystwyth	2012	2012-09-14	2013-05-22	30917	4670.09	11.2918	10.0292	0.0290056
13	2	Hybrid ryegrass	414	Aberystwyth	2012	2012-09-14	2013-05-22	32267.1	5716.13	9.93669	8.24095	0.0213321
13	2	Hybrid ryegrass	414	Aberystwyth	2012	2012-09-14	2013-05-22	33272.9	5515.26	8.63565	7.17255	0.0163577
13	2	Hybrid ryegrass	414	Aberystwyth	2012	2012-09-14	2013-05-22	31065.3	5128.67	9.58639	8.30291	0.0195901
13	2	Hybrid ryegrass	414	Aberystwyth	2012	2012-09-14	2013-05-22	15294.3	2503.11	5.26396	4.47908	0.01306
13	2	Hybrid ryegrass	415	Aberystwyth	2012	2012-09-14	2013-05-22	28814.1	4451.34	8.18178	6.5554	0.01928
13	2	Hybrid ryegrass	415	Aberystwyth	2012	2012-09-14	2013-05-22	30946.8	4579.81	8.01855	7.43528	0.0131452
13	2	Hybrid ryegrass	415	Aberystwyth	2012	2012-09-14	2013-05-22	29804.7	4303.34	8.41898	7.40557	0.0159325
13	2	Hybrid ryegrass	415	Aberystwyth	2012	2012-09-14	2013-05-22	32405.3	5431.21	10.0712	8.73067	0.0199262
13	2	Lolium multiflorum	111	Aberystwyth	2012	2012-09-14	2013-05-22	26021.6	5570.28	6.07195	7.7266	0.014797
13	2	Lolium multiflorum	111	Aberystwyth	2012	2012-09-14	2013-05-22	27675	5200.15	8.7637	7.7969	0.0165355
13	2	Lolium multiflorum	111	Aberystwyth	2012	2012-09-14	2013-05-22	26655.4	5253.32	7.70789	7.62586	0.013511
13	2	Lolium multiflorum	111	Aberystwyth	2012	2012-09-14	2013-05-22	26868.5	5116.33	9.12339	8.22907	0.0190358
13	2	Lolium multiflorum	115	Aberystwyth	2012	2012-09-14	2013-05-22	27110.8	5817.33	8.80011	8.91236	0.0285675
13	2	Lolium multiflorum	115	Aberystwyth	2012	2012-09-14	2013-05-22	27446	4615.86	8.55681	7.7373	0.0186491
13	2	Lolium multiflorum	115	Aberystwyth	2012	2012-09-14	2013-05-22	27674.6	4640.84	11.6339	8.41412	0.0196604
13	2	Lolium multiflorum	115	Aberystwyth	2012	2012-09-14	2013-05-22	25794.6	4320.63	10.2163	7.83604	0.0222744
13	2	Lolium multiflorum	313	Aberystwyth	2012	2012-09-14	2013-05-22	28291.1	5455.99	7.89474	8.34474	0.0360632
13	2	Lolium multiflorum	313	Aberystwyth	2012	2012-09-14	2013-05-22	28841.3	5006.64	7.54608	8.24188	0.0461858
13	2	Lolium multiflorum	313	Aberystwyth	2012	2012-09-14	2013-05-22	25861.1	5061.1	8.9662	7.87029	0.0174197
13	2	Lolium multiflorum	313	Aberystwyth	2012	2012-09-14	2013-05-22	29639.6	6040.79	11.6464	10.9638	0.0200088
14	4.68	Lolium perenne	10	Aberystwyth	2012	2012-09-13	2013-05-22	25584.6	5193.18	8.47875	7.66558	0.0120589
14	4.68	Lolium perenne	10	Aberystwyth	2012	2012-09-13	2013-05-22	30043.5	5228.96	9.71896	8.32418	0.0162438
14	4.68	Lolium perenne	10	Aberystwyth	2012	2012-09-13	2013-05-22	29330.8	5795.78	10.3942	7.06296	0.0114528
14	4.68	Lolium perenne	10	Aberystwyth	2012	2012-09-13	2013-05-22	25899.8	5303.71	8.87676	8.77373	0.0193619
14	4.68	Lolium perenne	17	Aberystwyth	2012	2012-09-13	2013-05-22	32953.2	6084.72	10.358	9.57189	0.0131887
14	4.68	Lolium perenne	17	Aberystwyth	2012	2012-09-13	2013-05-22	31703.5	5934.49	10.6934	9.36461	0.0162276
14	4.68	Lolium perenne	17	Aberystwyth	2012	2012-09-13	2013-05-22	27404.8	5853.94	11.2737	7.31373	0.0180329
14	4.68	Lolium perenne	17	Aberystwyth	2012	2012-09-13	2013-05-22	26511.7	5138.08	11.7054	7.88308	0.0129789
14	4.68	Lolium perenne	18	Aberystwyth	2012	2012-09-13	2013-05-22	29645.5	5985.17	9.50502	8.25701	0.0112687
14	4.68	Lolium perenne	18	Aberystwyth	2012	2012-09-13	2013-05-22	27289	6194.78	11.2996	7.06238	0.0117157
14	4.68	Lolium perenne	18	Aberystwyth	2012	2012-09-13	2013-05-22	26137.6	5214.06	7.61361	8.2661	0.0188364
14	4.68	Lolium perenne	18	Aberystwyth	2012	2012-09-13	2013-05-22	27329.9	5307.72	6.7917	7.79511	0.0112986
14	4.68	Lolium perenne	19	Aberystwyth	2012	2012-09-13	2013-05-22	23337.8	5699.8	9.3128	8.36982	0.0137699
14	4.68	Lolium perenne	19	Aberystwyth	2012	2012-09-13	2013-05-22	28244	5226.54	7.86101	8.33803	0.0226354
14	4.68	Lolium perenne	19	Aberystwyth	2012	2012-09-13	2013-05-22	20613.1	4684.17	8.38299	6.35348	0.0107998
14	4.68	Lolium perenne	19	Aberystwyth	2012	2012-09-13	2013-05-22	26779.4	5120.53	5.73095	8.27571	0.0102907
14	4.68	Lolium perenne	26	Aberystwyth	2012	2012-09-13	2013-05-22	31243.7	5695.1	9.42005	9.0233	0.016825
14	4.68	Lolium perenne	26	Aberystwyth	2012	2012-09-13	2013-05-22	26484.8	5392.74	11.1457	8.23141	0.013494
14	4.68	Lolium perenne	26	Aberystwyth	2012	2012-09-13	2013-05-22	26282.2	5193.36	12.4505	7.0003	0.0141972
14	4.68	Lolium perenne	26	Aberystwyth	2012	2012-09-13	2013-05-22	28980.1	4691.34	7.97691	8.29224	0.0103113
14	4.68	Lolium perenne	48	Aberystwyth	2012	2012-09-13	2013-05-22	26155.4	6081.25	8.76955	8.64086	0.0112761
14	4.68	Lolium perenne	48	Aberystwyth	2012	2012-09-13	2013-05-22	26615.5	6841.42	10.6138	8.18693	0.0118014
14	4.68	Lolium perenne	48	Aberystwyth	2012	2012-09-13	2013-05-22	22367.1	4907.01	7.1348	7.28981	0.0181184
14	4.68	Lolium perenne	48	Aberystwyth	2012	2012-09-13	2013-05-22	27593.7	5880.1	5.84005	9.6683	0.007825
14	4.68	Lolium perenne	60	Aberystwyth	2012	2012-09-13	2013-05-22	27721.4	6246.35	10.0701	9.58539	0.0140891
14	4.68	Lolium perenne	60	Aberystwyth	2012	2012-09-13	2013-05-22	25675.9	5163.99	6.70388	9.51494	0.0175458
14	4.68	Lolium perenne	60	Aberystwyth	2012	2012-09-13	2013-05-22	24448.1	5820.66	10.574	10.0425	0.0143202
14	4.68	Lolium perenne	60	Aberystwyth	2012	2012-09-13	2013-05-22	37844.8	6920.67	10.3295	13.6036	0.0198913
14	4.68	Lolium perenne	61	Aberystwyth	2012	2012-09-13	2013-05-22	28269.1	5203.98	8.31974	8.26283	0.0181233
14	4.68	Lolium perenne	61	Aberystwyth	2012	2012-09-13	2013-05-22	26430.1	6071.17	9.87908	8.42571	0.0139365
14	4.68	Lolium perenne	61	Aberystwyth	2012	2012-09-13	2013-05-22	34073.3	6204.08	8.28861	10.461	0.0117662
14	4.68	Lolium perenne	62	Aberystwyth	2012	2012-09-13	2013-05-22	32767.7	5997.14	8.79571	9.04324	0.0173495
14	4.68	Lolium perenne	62	Aberystwyth	2012	2012-09-13	2013-05-22	26217.5	5372.23	9.97507	7.04376	0.0115634
14	4.68	Lolium perenne	62	Aberystwyth	2012	2012-09-13	2013-05-22	28612.8	4888.36	5.82143	7.84853	0.00883089
14	4.68	Lolium perenne	62	Aberystwyth	2012	2012-09-13	2013-05-22	32407.9	5210.86	7.97489	9.50013	0.00857214
14	4.68	Lolium perenne	63	Aberystwyth	2012	2012-09-13	2013-05-22	26901.3	4711.45	8.56431	6.79548	0.0108685
14	4.68	Lolium perenne	63	Aberystwyth	2012	2012-09-13	2013-05-22	22850	4411.27	9.42963	5.48592	0.010363
14	4.68	Lolium perenne	63	Aberystwyth	2012	2012-09-13	2013-05-22	24326.3	3904.69	6.06139	6.65555	0.00954953
14	4.68	Lolium perenne	63	Aberystwyth	2012	2012-09-13	2013-05-22	28025.6	4104.02	7.02042	7.90491	0.00969413
14	4.68	Lolium perenne	64	Aberystwyth	2012	2012-09-13	2013-05-22	27464.5	5724.64	9.17033	9.0609	0.0183556
14	4.68	Lolium perenne	64	Aberystwyth	2012	2012-09-13	2013-05-22	26018.2	4741.51	6.79119	7.62968	0.0122191
14	4.68	Lolium perenne	64	Aberystwyth	2012	2012-09-13	2013-05-22	23584	5287.03	12.5549	7.15649	0.0147954
14	4.68	Lolium perenne	64	Aberystwyth	2012	2012-09-13	2013-05-22	25636.1	5024.8	6.83305	7.29822	0.0114377
14	4.68	Lolium perenne	71	Aberystwyth	2012	2012-09-13	2013-05-22	30618.7	5097.6	8.19255	9.4033	0.010825
14	4.68	Lolium perenne	71	Aberystwyth	2012	2012-09-13	2013-05-22	29744.1	5406.09	10.7696	10.6106	0.0145507
14	4.68	Lolium perenne	71	Aberystwyth	2012	2012-09-13	2013-05-22	28219.2	5775.9	12.9617	8.40312	0.0141505
14	4.68	Lolium perenne	71	Aberystwyth	2012	2012-09-13	2013-05-22	31396	6455.83	13.4003	10.1053	0.0168614
14	4.68	Lolium perenne	72	Aberystwyth	2012	2012-09-13	2013-05-22	22848.6	4751.02	9.95423	6.67358	0.0118211
14	4.68	Lolium perenne	72	Aberystwyth	2012	2012-09-13	2013-05-22	30175.3	5539.3	9.57189	9.72406	0.0149647
14	4.68	Lolium perenne	72	Aberystwyth	2012	2012-09-13	2013-05-22	40068.4	7395.62	10.9727	10.3391	0.0187313
14	4.68	Lolium perenne	74	Aberystwyth	2012	2012-09-13	2013-05-22	30367.9	5452.18	7.66497	8.37952	0.0118887
14	4.68	Lolium perenne	74	Aberystwyth	2012	2012-09-13	2013-05-22	25806.9	4888.91	7.5797	7.86173	0.0204862
14	4.68	Lolium perenne	74	Aberystwyth	2012	2012-09-13	2013-05-22	29923.2	5752.11	10.4855	7.8001	0.0159205
14	4.68	Lolium perenne	74	Aberystwyth	2012	2012-09-13	2013-05-22	29919.5	5200.59	6.72777	8.41663	0.0131931
14	4.68	Lolium perenne	75	Aberystwyth	2012	2012-09-13	2013-05-22	25913.6	5366.39	10.4123	7.52296	0.0116541
14	4.68	Lolium perenne	75	Aberystwyth	2012	2012-09-13	2013-05-22	28238.4	5928.98	10.9979	9.51829	0.0144502
14	4.68	Lolium perenne	75	Aberystwyth	2012	2012-09-13	2013-05-22	28723.5	5567.42	7.14775	8.80579	0.0149603
14	4.68	Lolium perenne	75	Aberystwyth	2012	2012-09-13	2013-05-22	33444.6	5581.65	7.74042	9.92808	0.0115607
14	4.68	Lolium perenne	76	Aberystwyth	2012	2012-09-13	2013-05-22	31010	6085.71	9.42261	9.71626	0.0191005
14	4.68	Lolium perenne	76	Aberystwyth	2012	2012-09-13	2013-05-22	28855.1	6977.82	12.5743	8.25079	0.0151733
14	4.68	Lolium perenne	76	Aberystwyth	2012	2012-09-13	2013-05-22	28791.4	5588.63	9.33858	7.53853	0.0136569
14	4.68	Lolium perenne	76	Aberystwyth	2012	2012-09-13	2013-05-22	32462.4	6103.51	9.77362	10.1166	0.0155373
14	4.68	Lolium perenne	77	Aberystwyth	2012	2012-09-13	2013-05-22	26881.4	5715.94	12.0206	7.10738	0.0163632
14	4.68	Lolium perenne	77	Aberystwyth	2012	2012-09-13	2013-05-22	28156	5707.05	8.29972	7.94533	0.0497434
14	4.68	Lolium perenne	77	Aberystwyth	2012	2012-09-13	2013-05-22	34012.3	6361.17	10.0813	8.51538	0.014249
14	4.68	Lolium perenne	77	Aberystwyth	2012	2012-09-13	2013-05-22	32526.9	5617.65	9.79972	10.1159	0.0157202
14	4.68	Lolium perenne	78	Aberystwyth	2012	2012-09-13	2013-05-22	33699.5	5614.39	10.6009	9.26551	0.0164622
14	4.68	Lolium perenne	78	Aberystwyth	2012	2012-09-13	2013-05-22	26768.6	5179.27	11.8202	7.33754	0.0148945
14	4.68	Lolium perenne	78	Aberystwyth	2012	2012-09-13	2013-05-22	22384.4	4797.22	9.80048	7.49086	0.0152286
14	4.68	Lolium perenne	78	Aberystwyth	2012	2012-09-13	2013-05-22	26009.6	4482.26	8.00302	7.3001	0.0149405
14	4.68	Lolium perenne	100	Aberystwyth	2012	2012-09-13	2013-05-22	27564.6	6310.62	11.3965	7.62351	0.0120952
14	4.68	Lolium perenne	100	Aberystwyth	2012	2012-09-13	2013-05-22	24422.4	5953.63	10.3282	8.93484	0.0133161
14	4.68	Lolium perenne	100	Aberystwyth	2012	2012-09-13	2013-05-22	29684.3	5833.43	10.1772	9.66397	0.0162924
14	4.68	Lolium perenne	100	Aberystwyth	2012	2012-09-13	2013-05-22	30517.8	6159.83	7.6498	9.7795	0.0157987
14	4.68	Lolium perenne	117	Aberystwyth	2012	2012-09-13	2013-05-22	32276	6471.57	10.3529	9.4978	0.0140891
14	4.68	Lolium perenne	117	Aberystwyth	2012	2012-09-13	2013-05-22	33310.3	6593.07	11.093	10.6867	0.0196734
14	4.68	Lolium perenne	117	Aberystwyth	2012	2012-09-13	2013-05-22	32390.9	6100.9	9.49604	10.2215	0.0118606
14	4.68	Lolium perenne	117	Aberystwyth	2012	2012-09-13	2013-05-22	26229	6304.45	13.6858	8.29377	0.0193429
14	4.68	Lolium perenne	121	Aberystwyth	2012	2012-09-13	2013-05-22	33125.2	5503.75	9.30473	8.82008	0.0132675
14	4.68	Lolium perenne	121	Aberystwyth	2012	2012-09-13	2013-05-22	31846.5	5855.45	9.48403	9.11324	0.0146879
14	4.68	Lolium perenne	121	Aberystwyth	2012	2012-09-13	2013-05-22	28340.8	6066.71	11.144	7.53039	0.018824
14	4.68	Lolium perenne	121	Aberystwyth	2012	2012-09-13	2013-05-22	26634.1	5933.31	11.5375	9.07513	0.0151406
14	4.68	Lolium perenne	298	Aberystwyth	2012	2012-09-13	2013-05-22	29655.9	4792.25	8.59064	8.6212	0.0115022
14	4.68	Lolium perenne	298	Aberystwyth	2012	2012-09-13	2013-05-22	26220.1	4944.58	11.1593	7.74939	0.0144929
14	4.68	Lolium perenne	298	Aberystwyth	2012	2012-09-13	2013-05-22	26651.2	5415.26	8.33694	10.2281	0.0185346
14	4.68	Lolium perenne	298	Aberystwyth	2012	2012-09-13	2013-05-22	25572.6	5502.91	11.6309	8.90255	0.0149603
14	4.68	Lolium perenne	309	Aberystwyth	2012	2012-09-13	2013-05-22	23547.9	4606.75	5.70775	8.2735	0.00846774
14	4.68	Lolium perenne	309	Aberystwyth	2012	2012-09-13	2013-05-22	24763.9	5210.02	6.10609	8.28739	0.008538
14	4.68	Lolium perenne	309	Aberystwyth	2012	2012-09-13	2013-05-22	20697.4	5245.39	7.29192	8.92795	0.0181615
14	4.68	Lolium perenne	309	Aberystwyth	2012	2012-09-13	2013-05-22	21230.7	4888.78	7.76871	6.50649	0.00986776
14	4.68	Lolium perenne	310	Aberystwyth	2012	2012-09-13	2013-05-22	29305.5	6882.22	11.2727	9.14096	0.0133875
14	4.68	Lolium perenne	310	Aberystwyth	2012	2012-09-13	2013-05-22	29342.6	6950.89	10.5667	10.2369	0.0122515
14	4.68	Lolium perenne	310	Aberystwyth	2012	2012-09-13	2013-05-22	29184	5420.79	7.40508	9.43765	0.0138204
14	4.68	Lolium perenne	310	Aberystwyth	2012	2012-09-13	2013-05-22	28181.1	6231.79	8.53617	10.1573	0.0178013
14	4.68	Lolium perenne	312	Aberystwyth	2012	2012-09-13	2013-05-22	27663.4	5561.48	7.92171	9.99082	0.0132984
14	4.68	Lolium perenne	312	Aberystwyth	2012	2012-09-13	2013-05-22	22563.5	5752.26	10.0034	7.09937	0.0102975
14	4.68	Lolium perenne	312	Aberystwyth	2012	2012-09-13	2013-05-22	23733.7	5504.09	9.76801	8.72335	0.0105539
14	4.68	Lolium perenne	312	Aberystwyth	2012	2012-09-13	2013-05-22	25963.9	4784.71	5.94382	8.62789	0.0104324
14	4.68	Lolium perenne	315	Aberystwyth	2012	2012-09-13	2013-05-22	25796.1	6273.92	9.37317	10.5098	0.0123621
14	4.68	Lolium perenne	315	Aberystwyth	2012	2012-09-13	2013-05-22	25800.7	5683.13	5.10903	8.5191	0.00980865
14	4.68	Lolium perenne	315	Aberystwyth	2012	2012-09-13	2013-05-22	24421.7	6815.11	9.71443	8.05626	0.0137745
14	4.68	Lolium perenne	315	Aberystwyth	2012	2012-09-13	2013-05-22	29597	6249.68	7.92439	9.23833	0.0101188
15	2	Hybrid ryegrass	11	Scotland	2012	2012-08-20	2013-05-22	22676.3	3216.72	8.80837	15.0732	0.006825
15	2	Hybrid ryegrass	11	Scotland	2012	2012-08-20	2013-05-22	25945.8	3019.68	5.88714	13.7212	0.0053126
15	2	Hybrid ryegrass	11	Scotland	2012	2012-08-20	2013-05-22	20673.2	2621.6	7.14123	12.241	0.00606893
15	2	Hybrid ryegrass	12	Scotland	2012	2012-08-20	2013-05-22	25428.8	3458.47	8.72105	16.0917	0.00728131
15	2	Hybrid ryegrass	12	Scotland	2012	2012-08-20	2013-05-22	28437.4	3124.64	6.8563	14.9008	0.00432212
15	2	Hybrid ryegrass	12	Scotland	2012	2012-08-20	2013-05-22	24332.6	2612.48	5.43975	12.5748	0.00407229
15	2	Lolium perenne	17	Scotland	2012	2012-08-20	2013-05-22	24841.2	3545.27	6.60998	16.765	0.00508008
15	2	Lolium perenne	17	Scotland	2012	2012-08-20	2013-05-22	26184.1	3701.95	7.05545	16.0856	0.00480259
15	2	Lolium perenne	17	Scotland	2012	2012-08-20	2013-05-22	25104.7	3572.07	5.90391	16.9741	0.0054872
15	2	Lolium perenne	17	Scotland	2012	2012-08-20	2013-05-22	23111.9	3162.39	4.49787	14.0297	0.00407908
15	2	Lolium multiflorum	25	Scotland	2012	2012-08-20	2013-05-22	23088.8	3300.61	6.00381	14.9736	0.00449853
15	2	Lolium multiflorum	25	Scotland	2012	2012-08-20	2013-05-22	16989	2492.59	5.67756	11.5882	0.00580372
15	2	Lolium multiflorum	25	Scotland	2012	2012-08-20	2013-05-22	20915.3	3031.25	6.00238	14.1026	0.00532855
15	2	Lolium multiflorum	25	Scotland	2012	2012-08-20	2013-05-22	19688.5	2933.69	5.54208	13.9803	0.00404667
15	2	Lolium perenne	48	Scotland	2012	2012-08-20	2013-05-22	25526.1	4209.63	7.44146	18.9784	0.00428218
15	2	Lolium perenne	48	Scotland	2012	2012-08-20	2013-05-22	23848.4	3333.39	5.63085	16.3005	0.00380976
15	2	Lolium perenne	48	Scotland	2012	2012-08-20	2013-05-22	21451.2	3271.46	6.14221	14.9609	0.00530027
15	2	Lolium perenne	48	Scotland	2012	2012-08-20	2013-05-22	23805.7	3922.3	5.22078	17.9656	0.00408863
15	2	Lolium multiflorum	92	Scotland	2012	2012-08-20	2013-05-22	24047.5	3287.62	6.27238	14.415	0.00603077
15	2	Lolium multiflorum	92	Scotland	2012	2012-08-20	2013-05-22	20710.3	3116.14	4.87152	13.844	0.00654229
15	2	Lolium multiflorum	92	Scotland	2012	2012-08-20	2013-05-22	21031.6	2795	5.76095	13.1914	0.00627065
15	2	Lolium multiflorum	92	Scotland	2012	2012-08-20	2013-05-22	21102.2	2608.57	4.96359	12.7244	0.00579026
15	2	Lolium multiflorum	93	Scotland	2012	2012-08-20	2013-05-22	19968	2962.25	6.06683	12.7447	0.00557129
15	2	Lolium multiflorum	93	Scotland	2012	2012-08-20	2013-05-22	22931.8	3078.27	4.2179	14.8648	0.00334844
15	2	Lolium multiflorum	93	Scotland	2012	2012-08-20	2013-05-22	22015.9	2938.99	4.80754	12.7131	0.00604879
15	2	Lolium multiflorum	93	Scotland	2012	2012-08-20	2013-05-22	20903.4	3098.14	6.04461	14.946	0.00504473
15	2	Lolium multiflorum	94	Scotland	2012	2012-08-20	2013-05-22	21420.6	3958.39	6.04669	18.4245	0.00455677
15	2	Lolium multiflorum	94	Scotland	2012	2012-08-20	2013-05-22	20160.4	3667.22	6.1291	17.4609	0.00479622
15	2	Lolium multiflorum	94	Scotland	2012	2012-08-20	2013-05-22	18626	3224.5	5.2928	14.4822	0.0032997
15	2	Lolium multiflorum	94	Scotland	2012	2012-08-20	2013-05-22	18447.5	3327.83	4.71745	13.9478	0.00482661
15	2	Lolium multiflorum	95	Scotland	2012	2012-08-20	2013-05-22	24344.6	2856.25	6.4846	14.5573	0.00505646
15	2	Lolium multiflorum	95	Scotland	2012	2012-08-20	2013-05-22	27113.2	3646.79	6.59398	18.1061	0.00482179
15	2	Lolium multiflorum	95	Scotland	2012	2012-08-20	2013-05-22	24091.3	3269.48	7.57874	14.5059	0.00534997
15	2	Lolium multiflorum	95	Scotland	2012	2012-08-20	2013-05-22	24163.3	2789.06	7.23008	12.8021	0.00529149
15	2	Lolium multiflorum	96	Scotland	2012	2012-08-20	2013-05-22	24327.9	3795.76	6.84925	17.3078	0.00535894
15	2	Lolium multiflorum	96	Scotland	2012	2012-08-20	2013-05-22	21316.8	3465.55	6.08996	17.3796	0.0055491
15	2	Lolium multiflorum	96	Scotland	2012	2012-08-20	2013-05-22	22044.3	3777.14	7.17591	17.5574	0.00566181
15	2	Lolium multiflorum	96	Scotland	2012	2012-08-20	2013-05-22	20212.9	3446.58	6.79712	15.2787	0.0054872
15	2	Lolium multiflorum	97	Scotland	2012	2012-08-20	2013-05-22	26836.6	3156.46	6.95428	14.5514	0.00556572
15	2	Lolium multiflorum	97	Scotland	2012	2012-08-20	2013-05-22	26032.8	3041.45	6.42057	14.5164	0.00578642
15	2	Lolium multiflorum	97	Scotland	2012	2012-08-20	2013-05-22	25520.2	3361.3	8.0952	16.4206	0.00728614
15	2	Lolium multiflorum	97	Scotland	2012	2012-08-20	2013-05-22	23326	2959.62	7.61869	13.2109	0.00709392
15	2	Lolium multiflorum	98	Scotland	2012	2012-08-20	2013-05-22	24663.2	2947.62	7.40819	13.9762	0.00608717
15	2	Lolium multiflorum	98	Scotland	2012	2012-08-20	2013-05-22	24497.2	2737.6	7.81732	11.9733	0.00555648
15	2	Lolium multiflorum	98	Scotland	2012	2012-08-20	2013-05-22	26159.2	2910.64	6.63242	14.0676	0.00579794
15	2	Lolium multiflorum	98	Scotland	2012	2012-08-20	2013-05-22	24277.6	3042.2	9.18225	15.0307	0.00657062
15	2	Lolium multiflorum	99	Scotland	2012	2012-08-20	2013-05-22	28012.6	3584.34	9.05984	16.6646	0.00781979
15	2	Lolium multiflorum	99	Scotland	2012	2012-08-20	2013-05-22	24292	2696.53	7.42845	13.8743	0.00681818
15	2	Lolium multiflorum	99	Scotland	2012	2012-08-20	2013-05-22	25659.6	3155.04	7.56785	14.1324	0.00702117
15	2	Lolium multiflorum	99	Scotland	2012	2012-08-20	2013-05-22	22792	3069.78	7.5754	14.1362	0.00852103
15	2	Lolium multiflorum	111	Scotland	2012	2012-08-20	2013-05-22	23533.2	3603.08	7.04596	16.6654	0.00515927
15	2	Lolium multiflorum	111	Scotland	2012	2012-08-20	2013-05-22	22062.9	4018.94	6.75456	18.7963	0.00549261
15	2	Lolium multiflorum	111	Scotland	2012	2012-08-20	2013-05-22	22010	3955.65	5.03381	16.6446	0.00488855
15	2	Lolium multiflorum	111	Scotland	2012	2012-08-20	2013-05-22	22996.5	3705.01	4.61355	17.0342	0.00437016
15	2	Lolium multiflorum	115	Scotland	2012	2012-08-20	2013-05-22	26727.3	3482.26	7.00726	15.5069	0.00586803
15	2	Lolium multiflorum	115	Scotland	2012	2012-08-20	2013-05-22	24320.1	3569.35	8.75004	16.5747	0.00707029
15	2	Lolium multiflorum	115	Scotland	2012	2012-08-20	2013-05-22	22760	3362.41	9.38644	16.8813	0.00803483
15	2	Lolium multiflorum	115	Scotland	2012	2012-08-20	2013-05-22	22867.6	3307.75	8.7977	15.3268	0.00760033
15	2	Lolium multiflorum	313	Scotland	2012	2012-08-20	2013-05-22	21259.6	3441.9	7.34472	15.8632	0.00627065
15	2	Lolium multiflorum	313	Scotland	2012	2012-08-20	2013-05-22	22463.6	3102.84	6.12261	14.4172	0.00460262
15	2	Lolium multiflorum	313	Scotland	2012	2012-08-20	2013-05-22	23839.4	3613.93	6.32659	16.8999	0.0045432
15	2	Lolium multiflorum	313	Scotland	2012	2012-08-20	2013-05-22	23713.2	3138.3	5.93878	15.1745	0.00528974
16	4.68	Lolium perenne	5	Aberystwyth	2012	2012-09-13	2013-05-30	22487.5	3961.56	6.23859	7.99335	0.0098518
16	4.68	Lolium perenne	5	Aberystwyth	2012	2012-09-13	2013-05-30	21956.5	4081.89	7.67865	7.27571	0.0154248
16	4.68	Lolium perenne	5	Aberystwyth	2012	2012-09-13	2013-05-30	19576	3784.78	6.09018	6.28153	0.0192243
16	4.68	Lolium perenne	5	Aberystwyth	2012	2012-09-13	2013-05-30	24709.7	5011.4	6.3443	7.30345	0.0172213
16	4.68	Lolium perenne	6	Aberystwyth	2012	2012-09-13	2013-05-30	22757	4118.33	5.79915	6.15589	0.0135997
16	4.68	Lolium perenne	6	Aberystwyth	2012	2012-09-13	2013-05-30	24034.3	3622.36	6.7119	6.35136	0.00955734
16	4.68	Lolium perenne	6	Aberystwyth	2012	2012-09-13	2013-05-30	25992.8	4953.08	7.63922	7.79373	0.0211447
16	4.68	Lolium perenne	6	Aberystwyth	2012	2012-09-13	2013-05-30	25331.8	5181.26	8.19961	7.67062	0.0221748
16	4.68	Lolium perenne	7	Aberystwyth	2012	2012-09-13	2013-05-30	18319.6	3825.73	5.04335	5.63827	0.0122664
16	4.68	Lolium perenne	7	Aberystwyth	2012	2012-09-13	2013-05-30	22087.9	3833.57	5.60653	6.06309	0.0238773
16	4.68	Lolium perenne	7	Aberystwyth	2012	2012-09-13	2013-05-30	19186.1	3773.31	6.0349	6.13735	0.0100806
16	4.68	Lolium perenne	7	Aberystwyth	2012	2012-09-13	2013-05-30	21717.8	4115.47	5.37525	6.01128	0.0193079
16	4.68	Lolium perenne	9	Aberystwyth	2012	2012-09-13	2013-05-30	20448.8	4315.21	6.7521	7.4391	0.0209566
16	4.68	Lolium perenne	9	Aberystwyth	2012	2012-09-13	2013-05-30	18704.7	4482.95	5.94356	6.68763	0.0184343
16	4.68	Lolium perenne	9	Aberystwyth	2012	2012-09-13	2013-05-30	20543.1	4287.76	6.57655	7.15509	0.0181532
16	4.68	Lolium perenne	9	Aberystwyth	2012	2012-09-13	2013-05-30	23007.8	4821.71	7.78919	8.3933	0.0242334
16	4.68	Lolium perenne	16	Aberystwyth	2012	2012-09-13	2013-05-30	18719.7	3996.41	6.45266	6.76343	0.0124155
16	4.68	Lolium perenne	16	Aberystwyth	2012	2012-09-13	2013-05-30	21282	3948.25	6.97957	7.83634	0.0139211
16	4.68	Lolium perenne	16	Aberystwyth	2012	2012-09-13	2013-05-30	18876.8	3547.93	6.40452	6.12745	0.0111486
16	4.68	Lolium perenne	16	Aberystwyth	2012	2012-09-13	2013-05-30	21184.2	4044.33	6.21845	6.71924	0.0141176
16	4.68	Lolium perenne	20	Aberystwyth	2012	2012-09-13	2013-05-30	21223.2	3760.73	6.27015	6.19103	0.0184219
16	4.68	Lolium perenne	20	Aberystwyth	2012	2012-09-13	2013-05-30	20434.7	3364.62	5.97026	6.44018	0.0151873
16	4.68	Lolium perenne	20	Aberystwyth	2012	2012-09-13	2013-05-30	20757.8	3377.63	6.28751	6.62959	0.016522
16	4.68	Lolium perenne	20	Aberystwyth	2012	2012-09-13	2013-05-30	23081.7	3525.86	7.141	6.12928	0.0111751
16	4.68	Lolium perenne	68	Aberystwyth	2012	2012-09-13	2013-05-30	22839	3743.1	7.0197	6.8381	0.0223394
16	4.68	Lolium perenne	68	Aberystwyth	2012	2012-09-13	2013-05-30	23218.3	3315.03	6.26518	5.63746	0.0103653
16	4.68	Lolium perenne	68	Aberystwyth	2012	2012-09-13	2013-05-30	22130.8	3468.59	7.61294	6.89874	0.0151771
16	4.68	Lolium perenne	68	Aberystwyth	2012	2012-09-13	2013-05-30	27755.5	4621.02	7.55163	6.95099	0.0138022
16	4.68	Lolium perenne	70	Aberystwyth	2012	2012-09-13	2013-05-30	20901.3	4384.47	7.65729	6.84835	0.0155684
16	4.68	Lolium perenne	70	Aberystwyth	2012	2012-09-13	2013-05-30	21715	4292.43	7.20063	7.81931	0.0165552
16	4.68	Lolium perenne	70	Aberystwyth	2012	2012-09-13	2013-05-30	22493.4	4411.66	7.11449	6.25188	0.0217718
16	4.68	Lolium perenne	73	Aberystwyth	2012	2012-09-13	2013-05-30	24770.8	4070.91	6.48467	7.28888	0.0204387
16	4.68	Lolium perenne	73	Aberystwyth	2012	2012-09-13	2013-05-30	22051.5	3891.9	7.96014	6.69275	0.018341
16	4.68	Lolium perenne	73	Aberystwyth	2012	2012-09-13	2013-05-30	22405	3859.48	6.76589	6.18443	0.0142643
16	4.68	Lolium perenne	73	Aberystwyth	2012	2012-09-13	2013-05-30	20100.4	3845.52	6.8357	6.42351	0.0221393
16	4.68	Lolium perenne	79	Aberystwyth	2012	2012-09-13	2013-05-30	22890.3	3336.97	6.27177	6.55985	0.0170398
16	4.68	Lolium perenne	79	Aberystwyth	2012	2012-09-13	2013-05-30	24322.8	3748.13	9.70574	8.01188	0.0279255
16	4.68	Lolium perenne	79	Aberystwyth	2012	2012-09-13	2013-05-30	21608.1	3369.72	6.30484	5.83462	0.0113041
16	4.68	Lolium perenne	79	Aberystwyth	2012	2012-09-13	2013-05-30	25928.4	4249.75	8.46738	6.85313	0.01125
16	4.68	Lolium perenne	80	Aberystwyth	2012	2012-09-13	2013-05-30	30592.2	5520.45	10.6609	8.95188	0.0209103
16	4.68	Lolium perenne	80	Aberystwyth	2012	2012-09-13	2013-05-30	20327.1	3626.45	5.72099	5.97094	0.0166391
16	4.68	Lolium perenne	80	Aberystwyth	2012	2012-09-13	2013-05-30	20730.8	3687.71	7.91439	6.74069	0.0173658
16	4.68	Lolium perenne	81	Aberystwyth	2012	2012-09-13	2013-05-30	21570.8	4000.63	6.66831	6.84419	0.0224747
16	4.68	Lolium perenne	81	Aberystwyth	2012	2012-09-13	2013-05-30	20469.1	4181.93	6.78319	6.56853	0.0161584
16	4.68	Lolium perenne	81	Aberystwyth	2012	2012-09-13	2013-05-30	18456.3	3270.04	5.86317	6.28561	0.0117032
16	4.68	Lolium perenne	81	Aberystwyth	2012	2012-09-13	2013-05-30	21991	3858.46	6.15532	5.94114	0.020993
16	4.68	Lolium perenne	82	Aberystwyth	2012	2012-09-13	2013-05-30	20756.6	3583.92	7.54606	6.10545	0.0148173
16	4.68	Lolium perenne	82	Aberystwyth	2012	2012-09-13	2013-05-30	18517.6	3763.27	6.31903	5.92394	0.0136456
16	4.68	Lolium perenne	82	Aberystwyth	2012	2012-09-13	2013-05-30	20995.7	3763.01	7.7222	6.16978	0.0114012
16	4.68	Lolium perenne	82	Aberystwyth	2012	2012-09-13	2013-05-30	20160.9	3931.81	6.72938	6.7585	0.0104965
16	4.68	Lolium perenne	83	Aberystwyth	2012	2012-09-13	2013-05-30	20928.1	3869.83	6.96767	6.13485	0.0101821
16	4.68	Lolium perenne	83	Aberystwyth	2012	2012-09-13	2013-05-30	22789.7	3997.79	8.40542	7.20365	0.011235
16	4.68	Lolium perenne	83	Aberystwyth	2012	2012-09-13	2013-05-30	22520.1	4293.12	7.39163	6.90325	0.0145
16	4.68	Lolium perenne	83	Aberystwyth	2012	2012-09-13	2013-05-30	25263.2	3874.3	6.99452	7.86189	0.0140996
16	4.68	Lolium perenne	84	Aberystwyth	2012	2012-09-13	2013-05-30	22353.9	3934.03	6.23757	7.6792	0.0118969
16	4.68	Lolium perenne	84	Aberystwyth	2012	2012-09-13	2013-05-30	22873.5	4995.59	6.56572	7.96493	0.012109
16	4.68	Lolium perenne	84	Aberystwyth	2012	2012-09-13	2013-05-30	20918	4432.1	7.22451	6.88604	0.0153678
16	4.68	Lolium perenne	84	Aberystwyth	2012	2012-09-13	2013-05-30	21344.5	5361.89	7.15022	7.98514	0.0114885
16	4.68	Lolium perenne	122	Aberystwyth	2012	2012-09-13	2013-05-30	23868.9	4015.47	6.42488	6.88688	0.0165842
16	4.68	Lolium perenne	122	Aberystwyth	2012	2012-09-13	2013-05-30	19614.7	3839.46	6.16529	7.47573	0.0127628
16	4.68	Lolium perenne	122	Aberystwyth	2012	2012-09-13	2013-05-30	22928.6	4514.07	7.65854	7.71745	0.0129525
16	4.68	Lolium perenne	122	Aberystwyth	2012	2012-09-13	2013-05-30	23869.5	4512.23	7.66808	7.88156	0.0153833
16	4.68	Lolium perenne	307	Aberystwyth	2012	2012-09-13	2013-05-30	20349.1	4081.83	5.77485	6.10643	0.0173669
16	4.68	Lolium perenne	307	Aberystwyth	2012	2012-09-13	2013-05-30	24057.8	4932.43	6.50834	8.78237	0.0177456
16	4.68	Lolium perenne	307	Aberystwyth	2012	2012-09-13	2013-05-30	18437	3574.18	5.29237	6.37997	0.0173956
16	4.68	Lolium perenne	307	Aberystwyth	2012	2012-09-13	2013-05-30	23905.1	5344.78	7.50486	7.42081	0.0149651
16	4.68	Lolium perenne	308	Aberystwyth	2012	2012-09-13	2013-05-30	22477.8	3882.16	6.47911	5.75356	0.0101754
16	4.68	Lolium perenne	308	Aberystwyth	2012	2012-09-13	2013-05-30	19880.4	3808.79	6.74557	6.63343	0.0136548
16	4.68	Lolium perenne	308	Aberystwyth	2012	2012-09-13	2013-05-30	19466	3699.93	6.33445	7.00865	0.0200297
16	4.68	Lolium perenne	308	Aberystwyth	2012	2012-09-13	2013-05-30	22986.9	4149.46	7.97821	6.67253	0.0175841
16	4.68	Lolium perenne	314	Aberystwyth	2012	2012-09-13	2013-05-30	20284.4	3871.76	5.42476	6.24907	0.0131225
16	4.68	Lolium perenne	314	Aberystwyth	2012	2012-09-13	2013-05-30	23031.2	5048.22	6.97558	9.36448	0.0180361
16	4.68	Lolium perenne	314	Aberystwyth	2012	2012-09-13	2013-05-30	24839.2	5003.86	7.39157	8.46304	0.0132918
16	4.68	Lolium perenne	314	Aberystwyth	2012	2012-09-13	2013-05-30	23782.1	4944.81	6.04383	7.18344	0.0122378
16	4.68	Lolium perenne	316	Aberystwyth	2012	2012-09-13	2013-05-30	20288.5	3117.31	6.52672	5.47365	0.0182015
16	4.68	Lolium perenne	316	Aberystwyth	2012	2012-09-13	2013-05-30	21585.4	3733.36	7.14164	6.20883	0.0147929
16	4.68	Lolium perenne	316	Aberystwyth	2012	2012-09-13	2013-05-30	26191.8	4542.24	9.88663	8.38371	0.017253
16	4.68	Lolium perenne	316	Aberystwyth	2012	2012-09-13	2013-05-30	24066.5	4394.72	9.98532	8.17412	0.0200065
17	1.2	Lolium perenne	18	Aberystwyth	2012	2012-09-14	2013-05-31	17816.4	3631	5.25755	6.02981	0.0156318
17	1.2	Lolium perenne	18	Aberystwyth	2012	2012-09-14	2013-05-31	17966	3853.73	7.88282	6.65004	0.0110125
17	1.2	Lolium perenne	18	Aberystwyth	2012	2012-09-14	2013-05-31	18628.7	4149.17	8.13464	7.50594	0.0313737
17	1.2	Lolium perenne	48	Aberystwyth	2012	2012-09-14	2013-05-31	22740.5	5232.36	7.23646	9.10045	0.0110605
17	1.2	Lolium perenne	48	Aberystwyth	2012	2012-09-14	2013-05-31	22437.9	5845.27	8.17362	8.6246	0.0147984
17	1.2	Lolium perenne	48	Aberystwyth	2012	2012-09-14	2013-05-31	20481.1	4968.89	6.96783	8.42881	0.0247644
17	1.2	Lolium perenne	63	Aberystwyth	2012	2012-09-14	2013-05-31	24433.1	3653.98	7.66849	7.27703	0.0141145
17	1.2	Lolium perenne	123	Aberystwyth	2012	2012-09-14	2013-05-31	24517.8	4778.51	8.12694	9.48056	0.0177583
17	1.2	Lolium perenne	123	Aberystwyth	2012	2012-09-14	2013-05-31	18595.4	4435.23	5.96123	7.44042	0.0143419
17	1.2	Lolium perenne	124	Aberystwyth	2012	2012-09-14	2013-05-31	22644.7	4761.82	7.54785	9.14681	0.012361
17	1.2	Lolium perenne	124	Aberystwyth	2012	2012-09-14	2013-05-31	26659.8	4625.98	6.85124	8.04102	0.0163492
17	1.2	Lolium perenne	124	Aberystwyth	2012	2012-09-14	2013-05-31	17552.9	2972.37	4.52922	5.64151	0.0228448
17	1.2	Lolium perenne	124	Aberystwyth	2012	2012-09-14	2013-05-31	23119.1	4271.21	7.43195	8.15756	0.0156104
17	1.2	Lolium perenne	125	Aberystwyth	2012	2012-09-14	2013-05-31	16679.2	3167.96	5.33892	5.12779	0.0356666
17	1.2	Lolium perenne	125	Aberystwyth	2012	2012-09-14	2013-05-31	26981.8	5640.64	8.72263	9.59403	0.0351257
17	1.2	Lolium perenne	126	Aberystwyth	2012	2012-09-14	2013-05-31	21032.8	4097.51	8.1873	7.48209	0.0156226
17	1.2	Lolium perenne	126	Aberystwyth	2012	2012-09-14	2013-05-31	25019.6	4915.1	7.88606	8.94243	0.0213587
17	1.2	Lolium perenne	126	Aberystwyth	2012	2012-09-14	2013-05-31	24019.4	4983.11	8.13625	9.26756	0.0191104
17	1.2	Lolium perenne	126	Aberystwyth	2012	2012-09-14	2013-05-31	24573.9	4438.21	9.18477	9.12911	0.0132861
17	1.2	Lolium perenne	127	Aberystwyth	2012	2012-09-14	2013-05-31	22171.4	4043.86	7.71115	7.10355	0.0148785
17	1.2	Lolium perenne	127	Aberystwyth	2012	2012-09-14	2013-05-31	18404.4	3852.27	7.02819	7.4019	0.0145977
17	1.2	Lolium perenne	127	Aberystwyth	2012	2012-09-14	2013-05-31	21683.2	3760.78	8.37027	7.43007	0.0350133
17	1.2	Lolium perenne	128	Aberystwyth	2012	2012-09-14	2013-05-31	20947.5	3717.99	6.61378	6.74044	0.0182748
17	1.2	Lolium perenne	128	Aberystwyth	2012	2012-09-14	2013-05-31	26589.7	4899.29	6.5775	8.41574	0.0163378
17	1.2	Lolium perenne	128	Aberystwyth	2012	2012-09-14	2013-05-31	19957.4	4360.03	8.65597	8.62678	0.0156161
17	1.2	Lolium perenne	128	Aberystwyth	2012	2012-09-14	2013-05-31	25381.8	4584.48	7.09215	7.85227	0.0220657
17	1.2	Lolium perenne	129	Aberystwyth	2012	2012-09-14	2013-05-31	26738.2	5271.39	7.54659	9.52789	0.0141936
17	1.2	Lolium perenne	129	Aberystwyth	2012	2012-09-14	2013-05-31	24782.2	4524.66	8.6476	8.66932	0.0336465
17	1.2	Lolium perenne	129	Aberystwyth	2012	2012-09-14	2013-05-31	24719.9	4265.03	7.10593	7.68134	0.0102541
17	1.2	Lolium perenne	130	Aberystwyth	2012	2012-09-14	2013-05-31	24961.3	4906.85	6.93033	7.2342	0.016186
17	1.2	Lolium perenne	130	Aberystwyth	2012	2012-09-14	2013-05-31	25490.5	4664.63	8.12346	7.88528	0.0134364
17	1.2	Lolium perenne	130	Aberystwyth	2012	2012-09-14	2013-05-31	21298.1	3852.61	6.99394	6.64807	0.0123663
17	1.2	Lolium perenne	130	Aberystwyth	2012	2012-09-14	2013-05-31	21336.5	4158.3	6.54063	6.98975	0.0180653
17	1.2	Lolium perenne	131	Aberystwyth	2012	2012-09-14	2013-05-31	27803.1	5036.6	7.74934	10.1764	0.0235419
17	1.2	Lolium perenne	131	Aberystwyth	2012	2012-09-14	2013-05-31	24700.3	4533.55	8.20444	8.52982	0.017753
17	1.2	Lolium perenne	131	Aberystwyth	2012	2012-09-14	2013-05-31	22573.6	4621.5	7.58027	8.06734	0.0156499
17	1.2	Lolium perenne	131	Aberystwyth	2012	2012-09-14	2013-05-31	19092.2	4176.3	6.95317	8.12106	0.0119757
17	1.2	Lolium perenne	132	Aberystwyth	2012	2012-09-14	2013-05-31	30399.1	5633.19	8.01245	9.11134	0.0143722
17	1.2	Lolium perenne	132	Aberystwyth	2012	2012-09-14	2013-05-31	24799.2	4081.47	6.48102	7.06997	0.0169186
17	1.2	Lolium perenne	133	Aberystwyth	2012	2012-09-14	2013-05-31	29810.6	4900.39	8.07002	9.66272	0.017532
17	1.2	Lolium perenne	133	Aberystwyth	2012	2012-09-14	2013-05-31	26274.2	5751.77	8.75245	9.00231	0.0129934
17	1.2	Lolium perenne	134	Aberystwyth	2012	2012-09-14	2013-05-31	26949.9	4461.89	7.67535	7.1119	0.0217882
17	1.2	Lolium perenne	134	Aberystwyth	2012	2012-09-14	2013-05-31	21020	4228.68	9.08096	7.90953	0.0128085
17	1.2	Lolium perenne	134	Aberystwyth	2012	2012-09-14	2013-05-31	24979.8	4982.66	6.6875	7.83781	0.0144093
17	1.2	Lolium perenne	134	Aberystwyth	2012	2012-09-14	2013-05-31	25761.8	4862.81	7.74718	8.31425	0.0179057
17	1.2	Lolium perenne	135	Aberystwyth	2012	2012-09-14	2013-05-31	23495.9	5053.65	7.74876	8.65305	0.0165075
17	1.2	Lolium perenne	135	Aberystwyth	2012	2012-09-14	2013-05-31	27613.3	5543.87	7.77582	10.6102	0.0215138
17	1.2	Lolium perenne	135	Aberystwyth	2012	2012-09-14	2013-05-31	20602.3	3904.29	6.2528	6.90186	0.0176891
17	1.2	Lolium perenne	136	Aberystwyth	2012	2012-09-14	2013-05-31	21993.9	4484.83	8.76516	8.25167	0.0135712
17	1.2	Lolium perenne	136	Aberystwyth	2012	2012-09-14	2013-05-31	25847.1	5220.62	6.03522	8.59409	0.0174518
17	1.2	Lolium perenne	136	Aberystwyth	2012	2012-09-14	2013-05-31	25382.9	3509.65	7.16192	7.59755	0.0220886
17	1.2	Lolium perenne	136	Aberystwyth	2012	2012-09-14	2013-05-31	29494.8	4482.71	7.46337	7.94479	0.014491
17	1.2	Lolium perenne	137	Aberystwyth	2012	2012-09-14	2013-05-31	23124.3	3510.1	7.14375	7.74419	0.0191018
17	1.2	Lolium perenne	137	Aberystwyth	2012	2012-09-14	2013-05-31	30856.2	5835.82	9.77568	10.6776	0.0444647
17	1.2	Lolium perenne	137	Aberystwyth	2012	2012-09-14	2013-05-31	19898.2	4372.85	7.66844	7.30218	0.0180507
17	1.2	Lolium perenne	138	Aberystwyth	2012	2012-09-14	2013-05-31	20041	3874.86	7.83379	7.11724	0.0124142
17	1.2	Lolium perenne	138	Aberystwyth	2012	2012-09-14	2013-05-31	24977.2	4156.28	7.46507	7.79249	0.0246166
17	1.2	Lolium perenne	139	Aberystwyth	2012	2012-09-14	2013-05-31	22580.3	4249.62	8.36537	9.67457	0.0171437
17	1.2	Lolium perenne	139	Aberystwyth	2012	2012-09-14	2013-05-31	27916.4	4441.32	7.16876	9.3549	0.0161986
17	1.2	Lolium perenne	140	Aberystwyth	2012	2012-09-14	2013-05-31	22905.4	4373.77	7.22891	6.69906	0.0185463
17	1.2	Lolium perenne	140	Aberystwyth	2012	2012-09-14	2013-05-31	24074.2	4153.58	7.35626	8.22763	0.0182248
17	1.2	Lolium perenne	140	Aberystwyth	2012	2012-09-14	2013-05-31	23113	3714.02	7.45913	7.21073	0.0372297
17	1.2	Lolium perenne	141	Aberystwyth	2012	2012-09-14	2013-05-31	25033.6	5355.96	9.7601	9.66747	0.0250929
17	1.2	Lolium perenne	141	Aberystwyth	2012	2012-09-14	2013-05-31	17993.5	3340.75	7.21154	6.94485	0.0104393
17	1.2	Lolium perenne	141	Aberystwyth	2012	2012-09-14	2013-05-31	20729.6	3470.2	6.53138	6.85622	0.0222931
17	1.2	Lolium perenne	142	Aberystwyth	2012	2012-09-14	2013-05-31	24807.2	5344.68	7.00438	7.78119	0.0181935
17	1.2	Lolium perenne	142	Aberystwyth	2012	2012-09-14	2013-05-31	24452.9	4800.71	7.09023	8.30491	0.0344889
17	1.2	Lolium perenne	142	Aberystwyth	2012	2012-09-14	2013-05-31	23985.4	4911.9	10.2654	9.20847	0.0343175
17	1.2	Lolium perenne	143	Aberystwyth	2012	2012-09-14	2013-05-31	26035.9	4479.28	6.65238	8.31054	0.0256774
17	1.2	Lolium perenne	143	Aberystwyth	2012	2012-09-14	2013-05-31	21445.3	4365.4	4.83497	7.71613	0.0111532
17	1.2	Lolium perenne	143	Aberystwyth	2012	2012-09-14	2013-05-31	18528.7	2880.77	7.06641	7.02584	0.0118993
17	1.2	Lolium perenne	143	Aberystwyth	2012	2012-09-14	2013-05-31	25582.3	4174.51	8.5147	9.26209	0.0166572
17	1.2	Lolium perenne	144	Aberystwyth	2012	2012-09-14	2013-05-31	21256.8	3894.7	5.93137	6.96367	0.0259809
17	1.2	Lolium perenne	144	Aberystwyth	2012	2012-09-14	2013-05-31	24801.6	4533.27	8.20341	9.04739	0.0302595
17	1.2	Lolium perenne	144	Aberystwyth	2012	2012-09-14	2013-05-31	26518.3	4958.99	9.9596	9.36283	0.0294779
17	1.2	Lolium perenne	144	Aberystwyth	2012	2012-09-14	2013-05-31	25491.1	4446.46	8.397	8.59598	0.0189688
17	1.2	Lolium perenne	145	Aberystwyth	2012	2012-09-14	2013-05-31	24289.7	4679.37	7.316	8.40976	0.00899868
17	1.2	Lolium perenne	145	Aberystwyth	2012	2012-09-14	2013-05-31	25298.3	4936.06	8.61699	10.4214	0.0168023
17	1.2	Lolium perenne	146	Aberystwyth	2012	2012-09-14	2013-05-31	23160.4	5271.77	6.72225	8.69675	0.0117153
17	1.2	Lolium perenne	146	Aberystwyth	2012	2012-09-14	2013-05-31	19753.7	3661.89	5.04086	6.86551	0.01878
17	1.2	Lolium perenne	146	Aberystwyth	2012	2012-09-14	2013-05-31	20599.2	4148.05	7.46041	7.72665	0.0120466
17	1.2	Lolium perenne	147	Aberystwyth	2012	2012-09-14	2013-05-31	23343.3	4691.49	7.23047	8.27849	0.0138454
17	1.2	Lolium perenne	147	Aberystwyth	2012	2012-09-14	2013-05-31	24023.3	4368.59	8.30589	8.10065	0.0229732
17	1.2	Lolium perenne	147	Aberystwyth	2012	2012-09-14	2013-05-31	20041.8	3471.73	7.92236	6.45731	0.0132277
17	1.2	Lolium perenne	147	Aberystwyth	2012	2012-09-14	2013-05-31	17452	3199.24	5.58898	5.52677	0.0553399
17	1.2	Lolium perenne	148	Aberystwyth	2012	2012-09-14	2013-05-31	24913.2	4792.67	9.29696	8.08496	0.0213528
17	1.2	Lolium perenne	148	Aberystwyth	2012	2012-09-14	2013-05-31	25092.7	4563.81	7.47911	9.19232	0.0201545
17	1.2	Lolium perenne	148	Aberystwyth	2012	2012-09-14	2013-05-31	23877.7	4622.76	6.6244	8.48631	0.0181187
17	1.2	Lolium perenne	148	Aberystwyth	2012	2012-09-14	2013-05-31	25862.9	3820.79	6.55003	7.43598	0.0218292
17	1.2	Lolium perenne	149	Aberystwyth	2012	2012-09-14	2013-05-31	22292.6	4401.06	5.81526	7.32005	0.0180943
17	1.2	Lolium perenne	149	Aberystwyth	2012	2012-09-14	2013-05-31	25079	4649.8	6.49318	8.19342	0.0194937
17	1.2	Lolium perenne	150	Aberystwyth	2012	2012-09-14	2013-05-31	24649	4681.04	6.88427	7.26634	0.0279994
17	1.2	Lolium perenne	150	Aberystwyth	2012	2012-09-14	2013-05-31	20049.7	4229.29	6.95956	7.59459	0.0138389
17	1.2	Lolium perenne	150	Aberystwyth	2012	2012-09-14	2013-05-31	24131.8	5318.8	7.0611	7.99581	0.0143204
17	1.2	Lolium perenne	150	Aberystwyth	2012	2012-09-14	2013-05-31	24144.5	4313.1	6.11133	7.93033	0.0118074
17	1.2	Lolium perenne	151	Aberystwyth	2012	2012-09-14	2013-05-31	23829.3	4028.88	5.75122	7.2366	0.0117094
17	1.2	Lolium perenne	151	Aberystwyth	2012	2012-09-14	2013-05-31	24616.8	4538.89	7.37929	7.90692	0.0220746
17	1.2	Lolium perenne	152	Aberystwyth	2012	2012-09-14	2013-05-31	24368	4855.77	6.79176	7.91959	0.0177512
17	1.2	Lolium perenne	152	Aberystwyth	2012	2012-09-14	2013-05-31	25360.9	5241.41	7.96002	8.49192	0.0162776
17	1.2	Lolium perenne	152	Aberystwyth	2012	2012-09-14	2013-05-31	19885.4	3524.74	7.34775	6.06254	0.0178482
17	1.2	Lolium perenne	153	Aberystwyth	2012	2012-09-14	2013-05-31	24655	5271.08	7.90676	10.1242	0.0123606
17	1.2	Lolium perenne	153	Aberystwyth	2012	2012-09-14	2013-05-31	24852.4	4750.08	7.73162	8.52611	0.0196614
17	1.2	Lolium perenne	153	Aberystwyth	2012	2012-09-14	2013-05-31	22927.6	3779.08	5.59388	6.92216	0.0265464
17	1.2	Lolium perenne	153	Aberystwyth	2012	2012-09-14	2013-05-31	21760.6	3983.56	7.89315	8.40676	0.0144298
17	1.2	Lolium perenne	154	Aberystwyth	2012	2012-09-14	2013-05-31	26915.5	4829.45	7.6719	8.69097	0.0366139
17	1.2	Lolium perenne	154	Aberystwyth	2012	2012-09-14	2013-05-31	23971.5	4590.62	7.13399	7.80541	0.02168
17	1.2	Lolium perenne	154	Aberystwyth	2012	2012-09-14	2013-05-31	21101.2	3641.38	5.3662	6.02659	0.0115044
17	1.2	Lolium perenne	155	Aberystwyth	2012	2012-09-14	2013-05-31	18612.5	3912.31	5.90056	6.73097	0.0228381
17	1.2	Lolium perenne	155	Aberystwyth	2012	2012-09-14	2013-05-31	20911.2	4953.94	9.88871	9.81327	0.0379409
17	1.2	Lolium perenne	155	Aberystwyth	2012	2012-09-14	2013-05-31	21916.7	3432.19	6.38475	5.88281	0.0164211
17	1.2	Lolium perenne	155	Aberystwyth	2012	2012-09-14	2013-05-31	18517	4226.15	7.70013	7.45656	0.0191285
17	1.2	Lolium perenne	156	Aberystwyth	2012	2012-09-14	2013-05-31	27025.5	5120.4	7.89076	8.12282	0.0153242
17	1.2	Lolium perenne	156	Aberystwyth	2012	2012-09-14	2013-05-31	22900.8	4773.64	7.65575	6.83896	0.0133728
17	1.2	Lolium perenne	156	Aberystwyth	2012	2012-09-14	2013-05-31	25631.5	4235.57	7.55992	7.1746	0.0260449
17	1.2	Lolium perenne	156	Aberystwyth	2012	2012-09-14	2013-05-31	23115.5	3861.57	7.52481	7.08834	0.0124849
17	1.2	Lolium perenne	157	Aberystwyth	2012	2012-09-14	2013-05-31	23690.3	4691.21	9.39404	10.2265	0.01934
17	1.2	Lolium perenne	157	Aberystwyth	2012	2012-09-14	2013-05-31	23618.9	4475.28	7.34512	8.716	0.0315222
17	1.2	Lolium perenne	158	Aberystwyth	2012	2012-09-14	2013-05-31	20014.1	4008.77	6.08053	6.97267	0.0112335
17	1.2	Lolium perenne	158	Aberystwyth	2012	2012-09-14	2013-05-31	21583	3993.68	9.09334	8.33139	0.0280929
17	1.2	Lolium perenne	158	Aberystwyth	2012	2012-09-14	2013-05-31	20845.5	4465.35	7.86626	7.39441	0.0142474
17	1.2	Lolium perenne	158	Aberystwyth	2012	2012-09-14	2013-05-31	20637.2	3219.28	7.63601	6.73681	0.0435294
17	1.2	Lolium perenne	159	Aberystwyth	2012	2012-09-14	2013-05-31	28491.1	4349.73	7.869	7.93983	0.0154552
17	1.2	Lolium perenne	159	Aberystwyth	2012	2012-09-14	2013-05-31	22147	4089.23	7.04684	7.45808	0.0194195
17	1.2	Lolium perenne	159	Aberystwyth	2012	2012-09-14	2013-05-31	21716.4	4241.66	8.74094	8.15268	0.0188364
17	1.2	Lolium perenne	160	Aberystwyth	2012	2012-09-14	2013-05-31	17259.1	3289.03	5.22955	6.01705	0.0310098
17	1.2	Lolium perenne	160	Aberystwyth	2012	2012-09-14	2013-05-31	25643.9	4746.21	8.44196	9.70551	0.0312553
17	1.2	Lolium perenne	160	Aberystwyth	2012	2012-09-14	2013-05-31	26825.7	4492.25	7.27918	7.66307	0.0281532
17	1.2	Lolium perenne	160	Aberystwyth	2012	2012-09-14	2013-05-31	18864.2	3689.32	6.58231	6.21706	0.0101603
17	1.2	Lolium perenne	161	Aberystwyth	2012	2012-09-14	2013-05-31	25670	5226.21	7.43095	8.93216	0.0192259
17	1.2	Lolium perenne	161	Aberystwyth	2012	2012-09-14	2013-05-31	19640.4	3885.94	4.51019	6.04044	0.0223524
17	1.2	Lolium perenne	161	Aberystwyth	2012	2012-09-14	2013-05-31	27040.1	5552.51	8.27558	9.81922	0.0227038
17	1.2	Lolium perenne	162	Aberystwyth	2012	2012-09-14	2013-05-31	27889.7	5242.94	7.39301	8.69511	0.0137514
17	1.2	Lolium perenne	162	Aberystwyth	2012	2012-09-14	2013-05-31	25004.2	5017.74	6.72035	7.69967	0.0134655
17	1.2	Lolium perenne	162	Aberystwyth	2012	2012-09-14	2013-05-31	21309.7	4019.17	7.62684	7.77297	0.0235788
17	1.2	Lolium perenne	163	Aberystwyth	2012	2012-09-14	2013-05-31	23533.8	4086.17	7.59276	7.30181	0.0175904
17	1.2	Lolium perenne	163	Aberystwyth	2012	2012-09-14	2013-05-31	21401.9	3926.72	6.62332	7.10289	0.012648
17	1.2	Lolium perenne	163	Aberystwyth	2012	2012-09-14	2013-05-31	21907.9	3728.2	8.48522	6.98793	0.0194339
17	1.2	Lolium perenne	163	Aberystwyth	2012	2012-09-14	2013-05-31	20813.2	2916.03	5.9504	5.71606	0.013544
17	1.2	Lolium perenne	164	Aberystwyth	2012	2012-09-14	2013-05-31	20656	4022.1	5.67261	6.79548	0.0123348
17	1.2	Lolium perenne	164	Aberystwyth	2012	2012-09-14	2013-05-31	19784.6	3401.4	6.73346	5.97681	0.0253692
17	1.2	Lolium perenne	164	Aberystwyth	2012	2012-09-14	2013-05-31	23971.6	3670.19	6.56097	7.84454	0.0173692
17	1.2	Lolium perenne	165	Aberystwyth	2012	2012-09-14	2013-05-31	20504.7	3780.53	7.62959	8.01532	0.0239576
17	1.2	Lolium perenne	165	Aberystwyth	2012	2012-09-14	2013-05-31	22881.1	4786.08	7.8484	9.22453	0.0151768
17	1.2	Lolium perenne	165	Aberystwyth	2012	2012-09-14	2013-05-31	23295.5	3672.42	6.66559	7.53029	0.0189153
17	1.2	Lolium perenne	166	Aberystwyth	2012	2012-09-14	2013-05-31	22671.9	4436.07	5.22638	7.91713	0.013508
17	1.2	Lolium perenne	166	Aberystwyth	2012	2012-09-14	2013-05-31	18851.3	4070.51	6.20931	7.69145	0.0101918
17	1.2	Lolium perenne	166	Aberystwyth	2012	2012-09-14	2013-05-31	19144.6	3505.7	4.54642	5.66807	0.0197503
17	1.2	Lolium perenne	167	Aberystwyth	2012	2012-09-14	2013-05-31	20220.4	3626.91	7.24308	6.38247	0.021947
17	1.2	Lolium perenne	167	Aberystwyth	2012	2012-09-14	2013-05-31	23468.7	4581.96	10.2659	8.68244	0.0473461
17	1.2	Lolium perenne	167	Aberystwyth	2012	2012-09-14	2013-05-31	27795.7	4953.87	10.1437	8.73205	0.0285329
17	1.2	Lolium perenne	167	Aberystwyth	2012	2012-09-14	2013-05-31	23800.9	4461.69	8.83245	8.75932	0.0468665
17	1.2	Lolium perenne	168	Aberystwyth	2012	2012-09-14	2013-05-31	22910.6	4732.41	8.9384	8.66919	0.0498114
17	1.2	Lolium perenne	168	Aberystwyth	2012	2012-09-14	2013-05-31	23704.7	4238.64	6.24197	7.24882	0.0124694
17	1.2	Lolium perenne	169	Aberystwyth	2012	2012-09-14	2013-05-31	23383.2	5317.07	7.38011	8.26944	0.0150542
17	1.2	Lolium perenne	169	Aberystwyth	2012	2012-09-14	2013-05-31	15962.4	3472.45	4.77098	6.25089	0.0299991
17	1.2	Lolium perenne	169	Aberystwyth	2012	2012-09-14	2013-05-31	19500.4	4043.27	7.19982	7.26101	0.0126354
17	1.2	Lolium perenne	169	Aberystwyth	2012	2012-09-14	2013-05-31	20252.2	4184.46	8.08697	7.80789	0.0110959
17	1.2	Lolium perenne	170	Aberystwyth	2012	2012-09-14	2013-05-31	28000.6	5479.15	8.82004	9.15297	0.01152
17	1.2	Lolium perenne	170	Aberystwyth	2012	2012-09-14	2013-05-31	19854.7	3755.24	5.30129	6.36786	0.0121099
17	1.2	Lolium perenne	170	Aberystwyth	2012	2012-09-14	2013-05-31	25766.3	4662.05	7.61793	7.73498	0.0240805
17	1.2	Lolium perenne	170	Aberystwyth	2012	2012-09-14	2013-05-31	24573.5	4673.28	9.28794	8.56431	0.0169938
17	1.2	Lolium perenne	171	Aberystwyth	2012	2012-09-14	2013-05-31	28450.5	4767.4	8.64198	10.1122	0.025807
17	1.2	Lolium perenne	171	Aberystwyth	2012	2012-09-14	2013-05-31	20031.5	3329.63	6.49109	6.78006	0.0126694
17	1.2	Lolium perenne	171	Aberystwyth	2012	2012-09-14	2013-05-31	26253.4	4987.75	6.58112	8.75229	0.0151841
17	1.2	Lolium perenne	171	Aberystwyth	2012	2012-09-14	2013-05-31	25416.1	4597.42	9.37948	10.6779	0.0225832
17	1.2	Lolium perenne	172	Aberystwyth	2012	2012-09-14	2013-05-31	19811.2	4359.04	7.70072	7.16096	0.0160554
17	1.2	Lolium perenne	172	Aberystwyth	2012	2012-09-14	2013-05-31	25554.1	5389.91	7.98042	8.329	0.0168382
17	1.2	Lolium perenne	172	Aberystwyth	2012	2012-09-14	2013-05-31	24193	5134.23	8.85802	8.68794	0.0170292
17	1.2	Lolium perenne	173	Aberystwyth	2012	2012-09-14	2013-05-31	21829.2	4145.15	8.24118	7.70495	0.0408308
17	1.2	Lolium perenne	173	Aberystwyth	2012	2012-09-14	2013-05-31	21948	4220.32	7.47634	8.15651	0.0406172
17	1.2	Lolium perenne	173	Aberystwyth	2012	2012-09-14	2013-05-31	19601.3	4818.88	7.05907	7.41443	0.0115881
17	1.2	Lolium perenne	174	Aberystwyth	2012	2012-09-14	2013-05-31	19153.2	3579.11	7.85545	8.09419	0.0249443
17	1.2	Lolium perenne	174	Aberystwyth	2012	2012-09-14	2013-05-31	22698.6	4342.45	8.41896	9.57952	0.0158764
17	1.2	Lolium perenne	174	Aberystwyth	2012	2012-09-14	2013-05-31	22589.9	3964.02	7.53887	7.76206	0.0155515
17	1.2	Lolium perenne	174	Aberystwyth	2012	2012-09-14	2013-05-31	25518.5	4838.71	8.78044	9.87373	0.0289464
17	1.2	Lolium perenne	175	Aberystwyth	2012	2012-09-14	2013-05-31	22279.3	4081.41	6.49973	6.72941	0.0116106
17	1.2	Lolium perenne	175	Aberystwyth	2012	2012-09-14	2013-05-31	23873.8	4090.27	7.15769	7.5943	0.0282106
17	1.2	Lolium perenne	175	Aberystwyth	2012	2012-09-14	2013-05-31	21896.6	4547.57	6.40047	6.68621	0.0185073
17	1.2	Lolium perenne	175	Aberystwyth	2012	2012-09-14	2013-05-31	28735.7	4705.82	11.0787	8.94137	0.0362592
17	1.2	Lolium perenne	176	Aberystwyth	2012	2012-09-14	2013-05-31	22618.8	4614.39	6.33587	8.0796	0.0199399
17	1.2	Lolium perenne	176	Aberystwyth	2012	2012-09-14	2013-05-31	22135.7	3979.95	7.5894	7.78076	0.0138702
17	1.2	Lolium perenne	177	Aberystwyth	2012	2012-09-14	2013-05-31	24422.3	4397.24	7.75728	9.15727	0.0152256
17	1.2	Lolium perenne	177	Aberystwyth	2012	2012-09-14	2013-05-31	19458.4	3002.46	7.16296	7.08829	0.0160044
17	1.2	Lolium perenne	178	Aberystwyth	2012	2012-09-14	2013-05-31	21833.6	3674.45	6.06747	6.29278	0.0166296
17	1.2	Lolium perenne	178	Aberystwyth	2012	2012-09-14	2013-05-31	18484.6	3359.1	6.42825	6.63942	0.0148597
17	1.2	Lolium perenne	178	Aberystwyth	2012	2012-09-14	2013-05-31	24812.3	4687.7	7.74475	8.13495	0.013004
17	1.2	Lolium perenne	179	Aberystwyth	2012	2012-09-14	2013-05-31	21083.7	4079.56	6.48229	7.59179	0.010507
17	1.2	Lolium perenne	179	Aberystwyth	2012	2012-09-14	2013-05-31	24135.7	3744.31	7.4584	7.73038	0.0277116
17	1.2	Lolium perenne	179	Aberystwyth	2012	2012-09-14	2013-05-31	22111.6	4706.39	7.32837	8.07871	0.0195188
17	1.2	Lolium perenne	179	Aberystwyth	2012	2012-09-14	2013-05-31	21347.5	4446.09	7.13876	7.44203	0.0099649
17	1.2	Lolium perenne	180	Aberystwyth	2012	2012-09-14	2013-05-31	19363.3	3173.36	6.19259	6.49761	0.0387437
17	1.2	Lolium perenne	180	Aberystwyth	2012	2012-09-14	2013-05-31	25780.2	5005.08	7.20617	10.8171	0.0170437
17	1.2	Lolium perenne	180	Aberystwyth	2012	2012-09-14	2013-05-31	25028.6	4254.5	6.19771	7.35885	0.0135599
17	1.2	Lolium perenne	180	Aberystwyth	2012	2012-09-14	2013-05-31	23182.8	4242.26	7.10441	8.2004	0.0114774
17	1.2	Lolium perenne	181	Aberystwyth	2012	2012-09-14	2013-05-31	25809.9	4983.68	7.99328	8.67119	0.0178573
17	1.2	Lolium perenne	181	Aberystwyth	2012	2012-09-14	2013-05-31	26149.4	5236.77	10.0745	10.781	0.0404194
17	1.2	Lolium perenne	181	Aberystwyth	2012	2012-09-14	2013-05-31	23939.1	4742.98	7.48859	7.76874	0.0276588
17	1.2	Lolium perenne	182	Aberystwyth	2012	2012-09-14	2013-05-31	19345.1	3099.8	5.58365	5.84717	0.0266909
17	1.2	Lolium perenne	182	Aberystwyth	2012	2012-09-14	2013-05-31	22059.5	3982.08	8.40244	9.0418	0.0168829
17	1.2	Lolium perenne	182	Aberystwyth	2012	2012-09-14	2013-05-31	18840.5	3366.47	6.05025	6.84546	0.0217882
17	1.2	Lolium perenne	182	Aberystwyth	2012	2012-09-14	2013-05-31	22613.8	4779.34	6.39741	7.05263	0.0120398
17	1.2	Lolium perenne	183	Aberystwyth	2012	2012-09-14	2013-05-31	21762.3	3620.22	7.46089	9.02908	0.0200574
17	1.2	Lolium perenne	183	Aberystwyth	2012	2012-09-14	2013-05-31	27181.8	5497.14	7.87184	11.3482	0.0190438
17	1.2	Lolium perenne	184	Aberystwyth	2012	2012-09-14	2013-05-31	26108.5	5052.25	7.52825	8.67654	0.0217253
17	1.2	Lolium perenne	184	Aberystwyth	2012	2012-09-14	2013-05-31	23967	4030.73	7.6668	7.51726	0.00901044
17	1.2	Lolium perenne	185	Aberystwyth	2012	2012-09-14	2013-05-31	22817	4750.8	7.06021	7.46492	0.0194111
17	1.2	Lolium perenne	185	Aberystwyth	2012	2012-09-14	2013-05-31	23540.5	5644.7	9.35149	9.81076	0.0202661
17	1.2	Lolium perenne	185	Aberystwyth	2012	2012-09-14	2013-05-31	22163.8	4183.22	6.68023	7.94356	0.0250261
17	1.2	Lolium perenne	185	Aberystwyth	2012	2012-09-14	2013-05-31	25483.2	5010.92	7.64437	8.93898	0.0120945
17	1.2	Lolium perenne	186	Aberystwyth	2012	2012-09-14	2013-05-31	24754.8	5026.41	8.11623	8.99704	0.0250777
17	1.2	Lolium perenne	186	Aberystwyth	2012	2012-09-14	2013-05-31	23044.5	4587.59	7.52518	7.61634	0.0156875
17	1.2	Lolium perenne	186	Aberystwyth	2012	2012-09-14	2013-05-31	23999.2	4963.55	9.5783	8.92582	0.0187967
17	1.2	Lolium perenne	187	Aberystwyth	2012	2012-09-14	2013-05-31	23378	5081.54	7.05784	10.1983	0.015445
17	1.2	Lolium perenne	187	Aberystwyth	2012	2012-09-14	2013-05-31	24415.3	4854.09	7.86737	9.67389	0.0162868
17	1.2	Lolium perenne	187	Aberystwyth	2012	2012-09-14	2013-05-31	27411.8	5323.18	7.26923	10.1909	0.0207217
17	1.2	Lolium perenne	187	Aberystwyth	2012	2012-09-14	2013-05-31	19474.7	4730	6.25367	7.61806	0.0125822
17	1.2	Lolium perenne	188	Aberystwyth	2012	2012-09-14	2013-05-31	24690.1	4675.44	7.05677	8.26376	0.0178218
17	1.2	Lolium perenne	188	Aberystwyth	2012	2012-09-14	2013-05-31	18817.8	4037.66	7.28429	7.078	0.0130178
17	1.2	Lolium perenne	188	Aberystwyth	2012	2012-09-14	2013-05-31	22896.6	3613.75	4.61983	6.73977	0.0241427
17	1.2	Lolium perenne	188	Aberystwyth	2012	2012-09-14	2013-05-31	26567.6	5144.43	7.83406	8.77318	0.0161499
17	1.2	Lolium perenne	189	Aberystwyth	2012	2012-09-14	2013-05-31	22977	4413.36	7.46986	9.72223	0.0262409
17	1.2	Lolium perenne	189	Aberystwyth	2012	2012-09-14	2013-05-31	25881.2	5161.53	8.54734	10.8145	0.0141009
17	1.2	Lolium perenne	190	Aberystwyth	2012	2012-09-14	2013-05-31	21518.8	4738.81	8.02954	8.13146	0.0171593
17	1.2	Lolium perenne	190	Aberystwyth	2012	2012-09-14	2013-05-31	20928.3	3284.69	6.25242	6.91567	0.0192207
17	1.2	Lolium perenne	190	Aberystwyth	2012	2012-09-14	2013-05-31	24071.5	4345.76	7.78669	8.54028	0.012598
17	1.2	Lolium perenne	190	Aberystwyth	2012	2012-09-14	2013-05-31	22824.6	4424.99	7.41582	7.77496	0.0208371
17	1.2	Lolium perenne	191	Aberystwyth	2012	2012-09-14	2013-05-31	17246.6	3650.29	8.26172	7.83159	0.042069
17	1.2	Lolium perenne	191	Aberystwyth	2012	2012-09-14	2013-05-31	22260.5	4246.68	7.09514	7.22274	0.0199817
17	1.2	Lolium perenne	191	Aberystwyth	2012	2012-09-14	2013-05-31	26231.3	5089.59	7.01892	8.21631	0.0115448
17	1.2	Lolium perenne	192	Aberystwyth	2012	2012-09-14	2013-05-31	23826.8	3916.23	6.32727	7.83457	0.0172246
17	1.2	Lolium perenne	192	Aberystwyth	2012	2012-09-14	2013-05-31	20357.8	3260.68	5.82429	7.78804	0.0237458
17	1.2	Lolium perenne	192	Aberystwyth	2012	2012-09-14	2013-05-31	22392.8	4130.48	8.01387	8.79028	0.0112968
17	1.2	Lolium perenne	193	Aberystwyth	2012	2012-09-14	2013-05-31	23774.8	4702.52	6.68873	8.98007	0.0181056
17	1.2	Lolium perenne	193	Aberystwyth	2012	2012-09-14	2013-05-31	21862.4	3581.62	6.10479	6.6376	0.0172504
17	1.2	Lolium perenne	194	Aberystwyth	2012	2012-09-14	2013-05-31	19623.9	3927.07	5.93279	6.50115	0.0139726
17	1.2	Lolium perenne	195	Aberystwyth	2012	2012-09-14	2013-05-31	26783.2	5078.18	8.3128	9.4115	0.0158788
17	1.2	Lolium perenne	195	Aberystwyth	2012	2012-09-14	2013-05-31	21883.7	4320.01	6.46187	7.29065	0.0186532
17	1.2	Lolium perenne	195	Aberystwyth	2012	2012-09-14	2013-05-31	21402.1	3558.28	5.90464	5.78776	0.0340697
17	1.2	Lolium perenne	195	Aberystwyth	2012	2012-09-14	2013-05-31	27076.3	4442.35	9.03469	9.30546	0.0193788
17	1.2	Lolium perenne	196	Aberystwyth	2012	2012-09-14	2013-05-31	23864.4	4990.94	8.41841	9.77983	0.0266354
17	1.2	Lolium perenne	196	Aberystwyth	2012	2012-09-14	2013-05-31	24919	5605.3	8.10085	9.57155	0.0173509
17	1.2	Lolium perenne	196	Aberystwyth	2012	2012-09-14	2013-05-31	28002.5	4225.5	5.54662	8.29409	0.0146519
17	1.2	Lolium perenne	197	Aberystwyth	2012	2012-09-14	2013-05-31	25946.8	4361.9	5.83738	7.16658	0.0404458
17	1.2	Lolium perenne	197	Aberystwyth	2012	2012-09-14	2013-05-31	25754.8	3948.88	9.20792	8.61984	0.0250119
17	1.2	Lolium perenne	197	Aberystwyth	2012	2012-09-14	2013-05-31	21067.6	4315.26	6.94046	8.29433	0.014191
17	1.2	Lolium perenne	197	Aberystwyth	2012	2012-09-14	2013-05-31	24434.1	4709.35	7.13716	8.06024	0.0210438
17	1.2	Lolium perenne	198	Aberystwyth	2012	2012-09-14	2013-05-31	22542.4	3668.35	6.65228	7.56054	0.0254151
17	1.2	Lolium perenne	198	Aberystwyth	2012	2012-09-14	2013-05-31	21360.4	5319.81	8.14534	8.64193	0.0133048
17	1.2	Lolium perenne	198	Aberystwyth	2012	2012-09-14	2013-05-31	24274.3	4971.06	10.389	9.31938	0.0347308
17	1.2	Lolium perenne	198	Aberystwyth	2012	2012-09-14	2013-05-31	23756.3	4500.08	7.83883	7.39947	0.0323951
17	1.2	Lolium perenne	199	Aberystwyth	2012	2012-09-14	2013-05-31	20473.9	3806.39	7.85346	8.62918	0.0194707
17	1.2	Lolium perenne	199	Aberystwyth	2012	2012-09-14	2013-05-31	26628.2	5018.83	8.47609	8.53234	0.0202729
17	1.2	Lolium perenne	199	Aberystwyth	2012	2012-09-14	2013-05-31	23564.1	4496.42	6.76466	8.84938	0.0139611
17	1.2	Lolium perenne	199	Aberystwyth	2012	2012-09-14	2013-05-31	26062.2	4489.72	8.4965	8.28495	0.0374506
17	1.2	Lolium perenne	200	Aberystwyth	2012	2012-09-14	2013-05-31	23561.4	4933.03	7.46034	10.2043	0.0155637
17	1.2	Lolium perenne	200	Aberystwyth	2012	2012-09-14	2013-05-31	21014.3	3871.33	6.6636	7.18625	0.015206
17	1.2	Lolium perenne	200	Aberystwyth	2012	2012-09-14	2013-05-31	21483.1	3538.66	7.31517	7.8343	0.0117905
17	1.2	Lolium perenne	201	Aberystwyth	2012	2012-09-14	2013-05-31	22749.7	4630.3	6.49135	8.57741	0.0105015
17	1.2	Lolium perenne	201	Aberystwyth	2012	2012-09-14	2013-05-31	23554.4	4584.58	6.58455	8.93614	0.0142425
17	1.2	Lolium perenne	201	Aberystwyth	2012	2012-09-14	2013-05-31	22106.1	4312.95	8.95172	8.13614	0.0145361
17	1.2	Lolium perenne	201	Aberystwyth	2012	2012-09-14	2013-05-31	20463.1	4868.34	7.31974	7.90543	0.0164273
17	1.2	Lolium perenne	202	Aberystwyth	2012	2012-09-14	2013-05-31	25876.1	4362.9	7.5384	7.76171	0.0188811
17	1.2	Lolium perenne	202	Aberystwyth	2012	2012-09-14	2013-05-31	23111.8	3830.6	6.14515	7.17156	0.0239543
17	1.2	Lolium perenne	202	Aberystwyth	2012	2012-09-14	2013-05-31	24424.2	3809.51	7.81822	7.21241	0.0105967
17	1.2	Lolium perenne	203	Aberystwyth	2012	2012-09-14	2013-05-31	20735	4088.8	6.00322	7.11869	0.0109959
17	1.2	Lolium perenne	203	Aberystwyth	2012	2012-09-14	2013-05-31	23412	4470.33	7.35218	8.56945	0.0164413
17	1.2	Lolium perenne	203	Aberystwyth	2012	2012-09-14	2013-05-31	23524.3	3673.4	6.35836	7.35833	0.0090481
17	1.2	Lolium perenne	204	Aberystwyth	2012	2012-09-14	2013-05-31	22991.9	5424.93	9.34937	8.86914	0.0184518
17	1.2	Lolium perenne	204	Aberystwyth	2012	2012-09-14	2013-05-31	26269.7	5014.03	7.45934	9.14412	0.0258135
17	1.2	Lolium perenne	204	Aberystwyth	2012	2012-09-14	2013-05-31	20412.1	3752.77	7.89824	7.6956	0.0189178
17	1.2	Lolium perenne	204	Aberystwyth	2012	2012-09-14	2013-05-31	17858.1	3086.39	6.17863	6.38728	0.0195838
17	1.2	Lolium perenne	205	Aberystwyth	2012	2012-09-14	2013-05-31	25370.3	4900.15	8.78741	8.66609	0.0219744
17	1.2	Lolium perenne	205	Aberystwyth	2012	2012-09-14	2013-05-31	22858.8	4001.99	6.7687	8.68544	0.0205601
17	1.2	Lolium perenne	205	Aberystwyth	2012	2012-09-14	2013-05-31	24417.3	3773.82	8.78724	8.05166	0.0258449
17	1.2	Lolium perenne	205	Aberystwyth	2012	2012-09-14	2013-05-31	25417	4209.98	10.0799	8.58337	0.0448672
17	1.2	Lolium perenne	206	Aberystwyth	2012	2012-09-14	2013-05-31	22793	4702.46	5.00598	8.0015	0.00932302
17	1.2	Lolium perenne	206	Aberystwyth	2012	2012-09-14	2013-05-31	23985.3	4180.35	8.47096	8.50885	0.0207536
17	1.2	Lolium perenne	206	Aberystwyth	2012	2012-09-14	2013-05-31	24128.9	4459.39	7.63406	9.04832	0.0201695
17	1.2	Lolium perenne	206	Aberystwyth	2012	2012-09-14	2013-05-31	19783.6	3846.75	5.03633	6.67749	0.0123407
17	1.2	Lolium perenne	207	Aberystwyth	2012	2012-09-14	2013-05-31	20097.1	4039.09	7.04731	6.88196	0.010586
17	1.2	Lolium perenne	207	Aberystwyth	2012	2012-09-14	2013-05-31	24598.4	4307.94	8.48625	7.54963	0.0152749
17	1.2	Lolium perenne	208	Aberystwyth	2012	2012-09-14	2013-05-31	23798.7	5333.46	6.36745	9.93852	0.0188299
17	1.2	Lolium perenne	208	Aberystwyth	2012	2012-09-14	2013-05-31	21988.1	4337.15	7.74229	8.60347	0.0215409
17	1.2	Lolium perenne	208	Aberystwyth	2012	2012-09-14	2013-05-31	24789.1	5103.13	6.31617	8.65055	0.0214306
17	1.2	Lolium perenne	208	Aberystwyth	2012	2012-09-14	2013-05-31	24751.2	4337.6	6.75136	8.35439	0.0120957
17	1.2	Lolium perenne	209	Aberystwyth	2012	2012-09-14	2013-05-31	26607.4	4686.04	6.93694	8.32602	0.0129545
17	1.2	Lolium perenne	209	Aberystwyth	2012	2012-09-14	2013-05-31	26705.9	5474.49	7.64605	10.1588	0.017248
17	1.2	Lolium perenne	209	Aberystwyth	2012	2012-09-14	2013-05-31	23062.8	4614.49	6.66223	8.05085	0.0181358
17	1.2	Lolium perenne	209	Aberystwyth	2012	2012-09-14	2013-05-31	23454	4265.67	8.15961	8.77685	0.0122897
17	1.2	Lolium perenne	210	Aberystwyth	2012	2012-09-14	2013-05-31	28120.9	4047.42	7.57699	7.39643	0.0234984
17	1.2	Lolium perenne	210	Aberystwyth	2012	2012-09-14	2013-05-31	25889.6	4385.38	7.47387	7.08807	0.0233168
17	1.2	Lolium perenne	210	Aberystwyth	2012	2012-09-14	2013-05-31	24396.4	4994.01	5.75951	7.71583	0.0134878
17	1.2	Lolium perenne	210	Aberystwyth	2012	2012-09-14	2013-05-31	27805.5	5046.91	10.276	9.33241	0.0260047
17	1.2	Lolium perenne	211	Aberystwyth	2012	2012-09-14	2013-05-31	19326	4184.05	7.24806	7.93408	0.0116927
17	1.2	Lolium perenne	211	Aberystwyth	2012	2012-09-14	2013-05-31	23160.3	4083.81	7.42259	7.29175	0.0159421
17	1.2	Lolium perenne	212	Aberystwyth	2012	2012-09-14	2013-05-31	24793.4	4846.18	9.73537	10.4252	0.0292623
17	1.2	Lolium perenne	212	Aberystwyth	2012	2012-09-14	2013-05-31	21859.4	4618.92	6.61169	7.126	0.0115676
17	1.2	Lolium perenne	212	Aberystwyth	2012	2012-09-14	2013-05-31	22209.8	4613.38	7.52818	7.50363	0.0128481
17	1.2	Lolium perenne	213	Aberystwyth	2012	2012-09-14	2013-05-31	22532.2	4499.3	7.73665	10.0116	0.012879
17	1.2	Lolium perenne	213	Aberystwyth	2012	2012-09-14	2013-05-31	19018.9	3789.45	7.94203	7.80912	0.032455
17	1.2	Lolium perenne	214	Aberystwyth	2012	2012-09-14	2013-05-31	21936.8	4542.38	6.19521	7.64663	0.0157891
17	1.2	Lolium perenne	214	Aberystwyth	2012	2012-09-14	2013-05-31	12370.8	2091.03	5.65017	5.3218	0.0253926
17	1.2	Lolium perenne	215	Aberystwyth	2012	2012-09-14	2013-05-31	23812.9	5253.05	7.60551	9.44333	0.0188697
17	1.2	Lolium perenne	215	Aberystwyth	2012	2012-09-14	2013-05-31	25232.5	4277.08	7.46927	9.41711	0.0224527
17	1.2	Lolium perenne	215	Aberystwyth	2012	2012-09-14	2013-05-31	23124.7	4885.68	7.53641	8.46804	0.0222579
17	1.2	Lolium perenne	216	Aberystwyth	2012	2012-09-14	2013-05-31	24813.3	4582.31	7.71316	9.65852	0.0215202
17	1.2	Lolium perenne	216	Aberystwyth	2012	2012-09-14	2013-05-31	18981	3757.34	7.3567	8.4393	0.0151607
17	1.2	Lolium perenne	216	Aberystwyth	2012	2012-09-14	2013-05-31	25098.4	4708.92	8.13729	9.17627	0.0179758
17	1.2	Lolium perenne	217	Aberystwyth	2012	2012-09-14	2013-05-31	18484.7	4005.06	7.02545	7.06663	0.016091
17	1.2	Lolium perenne	217	Aberystwyth	2012	2012-09-14	2013-05-31	21141.3	4282.96	7.90687	9.18639	0.0211993
17	1.2	Lolium perenne	217	Aberystwyth	2012	2012-09-14	2013-05-31	22354	4451.48	6.93419	8.29499	0.0129166
17	1.2	Lolium perenne	218	Aberystwyth	2012	2012-09-14	2013-05-31	26367.4	4788.85	9.47158	9.25221	0.0196293
17	1.2	Lolium perenne	218	Aberystwyth	2012	2012-09-14	2013-05-31	21762.4	4078.52	8.33801	10.2802	0.0136075
17	1.2	Lolium perenne	218	Aberystwyth	2012	2012-09-14	2013-05-31	27901.6	4328	6.94835	8.83601	0.0249362
17	1.2	Lolium perenne	218	Aberystwyth	2012	2012-09-14	2013-05-31	22217	4703.52	7.07434	9.14308	0.0143203
17	1.2	Lolium perenne	219	Aberystwyth	2012	2012-09-14	2013-05-31	25170.9	5586.15	6.84507	9.01432	0.016254
17	1.2	Lolium perenne	219	Aberystwyth	2012	2012-09-14	2013-05-31	24570	4641.5	5.72832	8.63004	0.018166
17	1.2	Lolium perenne	219	Aberystwyth	2012	2012-09-14	2013-05-31	25584.4	4499.59	7.25368	9.10329	0.10171
17	1.2	Lolium perenne	220	Aberystwyth	2012	2012-09-14	2013-05-31	26875.8	4687.9	8.40211	9.18958	0.00245576
17	1.2	Lolium perenne	220	Aberystwyth	2012	2012-09-14	2013-05-31	22235.8	4363.99	7.19256	8.73541	0.0106407
17	1.2	Lolium perenne	220	Aberystwyth	2012	2012-09-14	2013-05-31	27168.6	4351.08	7.40775	9.10721	0.0199159
17	1.2	Lolium perenne	220	Aberystwyth	2012	2012-09-14	2013-05-31	22857.7	3855.14	8.84373	8.72925	0.0140623
17	1.2	Lolium perenne	221	Aberystwyth	2012	2012-09-14	2013-05-31	23381.1	4630.13	6.99881	8.04503	0.0177938
17	1.2	Lolium perenne	221	Aberystwyth	2012	2012-09-14	2013-05-31	24349.6	4478.37	7.06558	9.1546	0.0203353
17	1.2	Lolium perenne	221	Aberystwyth	2012	2012-09-14	2013-05-31	24404.6	4642.42	6.99446	9.31188	0.0134309
17	1.2	Lolium perenne	221	Aberystwyth	2012	2012-09-14	2013-05-31	22127.3	3195.51	5.52642	7.17129	0.0144632
17	1.2	Lolium perenne	222	Aberystwyth	2012	2012-09-14	2013-05-31	17880.3	3014.46	5.88279	6.37467	0.0114734
17	1.2	Lolium perenne	222	Aberystwyth	2012	2012-09-14	2013-05-31	19335.7	3188.57	7.99377	6.59919	0.0172395
17	1.2	Lolium perenne	222	Aberystwyth	2012	2012-09-14	2013-05-31	20383.3	3546.27	8.09967	7.82059	0.022916
17	1.2	Lolium perenne	309	Aberystwyth	2012	2012-09-14	2013-05-31	21984	3861.49	6.29753	7.90412	0.0206587
17	1.2	Lolium perenne	309	Aberystwyth	2012	2012-09-14	2013-05-31	23715.3	5036.79	7.58488	9.55395	0.0115613
17	1.2	Lolium perenne	309	Aberystwyth	2012	2012-09-14	2013-05-31	25082	5311.58	7.77915	9.37174	0.0251757
17	1.2	Lolium perenne	309	Aberystwyth	2012	2012-09-14	2013-05-31	21097.8	4572.04	7.14041	8.4932	0.0116445
18	2	Lolium perenne	5	Scotland	2012	2012-08-20	2013-06-12	11226.8	2061.16	9.83524	11.5143	0.00734746
18	2	Lolium perenne	5	Scotland	2012	2012-08-20	2013-06-12	13345.1	2357.93	7.81089	11.8378	0.00576053
18	2	Lolium perenne	5	Scotland	2012	2012-08-20	2013-06-12	10529.1	2178.81	12.6899	13.2284	0.00964257
18	2	Lolium perenne	7	Scotland	2012	2012-08-20	2013-06-12	11263.6	2112.96	9.444	11.9869	0.0071914
18	2	Lolium perenne	7	Scotland	2012	2012-08-20	2013-06-12	12419.5	2391.65	6.4538	11.4496	0.00551005
18	2	Lolium perenne	7	Scotland	2012	2012-08-20	2013-06-12	13503.9	2131.28	5.83663	10.3783	0.00393039
18	2	Lolium perenne	51	Scotland	2012	2012-08-20	2013-06-12	8059.55	1594.81	8.98364	9.7186	0.00700332
18	2	Lolium perenne	51	Scotland	2012	2012-08-20	2013-06-12	12167.4	2155.86	8.8434	11.9698	0.00620666
18	2	Lolium perenne	51	Scotland	2012	2012-08-20	2013-06-12	10717.8	1661.01	6.93412	8.82025	0.0043832
18	2	Lolium perenne	52	Scotland	2012	2012-08-20	2013-06-12	11545.2	2584.74	13.9756	15.7245	0.0133324
18	2	Lolium perenne	52	Scotland	2012	2012-08-20	2013-06-12	12675.5	2389.79	11.382	13.6153	0.0100928
18	2	Lolium perenne	52	Scotland	2012	2012-08-20	2013-06-12	15473.3	2596.84	7.31683	12.6903	0.00738077
18	2	Lolium perenne	223	Scotland	2012	2012-08-20	2013-06-12	16019.6	2886.55	12.9566	16.0896	0.0111563
18	2	Lolium perenne	223	Scotland	2012	2012-08-20	2013-06-12	13322.8	2672.36	14.0811	15.633	0.0131067
18	2	Lolium perenne	223	Scotland	2012	2012-08-20	2013-06-12	10832.2	2271.9	13.0761	13.8044	0.0124859
18	2	Lolium perenne	224	Scotland	2012	2012-08-20	2013-06-12	11733.6	2564.36	10.8801	13.9984	0.0114305
18	2	Lolium perenne	224	Scotland	2012	2012-08-20	2013-06-12	13253.3	2511.22	14.6227	14.9556	0.0135056
18	2	Lolium perenne	224	Scotland	2012	2012-08-20	2013-06-12	12261	2248.99	10.6935	13.3799	0.0108163
18	2	Lolium perenne	225	Scotland	2012	2012-08-20	2013-06-12	14250.3	2323.33	9.03945	12.3609	0.00761306
18	2	Lolium perenne	225	Scotland	2012	2012-08-20	2013-06-12	14543.4	2938.45	16.423	18.2971	0.0174979
18	2	Lolium perenne	225	Scotland	2012	2012-08-20	2013-06-12	14892.4	3199.2	12.7317	16.8498	0.0139429
18	2	Lolium perenne	226	Scotland	2012	2012-08-20	2013-06-12	14214.4	2452.08	10.6718	13.5097	0.0116206
18	2	Lolium perenne	226	Scotland	2012	2012-08-20	2013-06-12	12918.1	2295.25	9.01574	12.2892	0.0108991
18	2	Lolium perenne	226	Scotland	2012	2012-08-20	2013-06-12	11973.8	1965.11	12.4763	12.6785	0.0132173
18	2	Lolium perenne	227	Scotland	2012	2012-08-20	2013-06-12	11704.4	2767.32	12.8142	15.176	0.0152544
18	2	Lolium perenne	227	Scotland	2012	2012-08-20	2013-06-12	16276.8	2903.84	12.9007	16.2216	0.0128798
18	2	Lolium perenne	227	Scotland	2012	2012-08-20	2013-06-12	11622.5	2602.05	14.0692	15.8298	0.0134217
18	2	Lolium perenne	228	Scotland	2012	2012-08-20	2013-06-12	14386.9	2445.47	10.3668	14.0933	0.012055
18	2	Lolium perenne	228	Scotland	2012	2012-08-20	2013-06-12	11279.4	2256.67	11.6578	13.7455	0.0133235
18	2	Lolium perenne	228	Scotland	2012	2012-08-20	2013-06-12	11783.6	2435.09	10.7585	12.7987	0.0145344
18	2	Lolium perenne	229	Scotland	2012	2012-08-20	2013-06-12	13354	2652.9	13.1021	15.0766	0.0124187
18	2	Lolium perenne	229	Scotland	2012	2012-08-20	2013-06-12	16657	3162.9	17.0628	19.3953	0.0164388
18	2	Lolium perenne	229	Scotland	2012	2012-08-20	2013-06-12	14378.2	2600.1	10.129	13.4038	0.0111962
18	2	Lolium perenne	230	Scotland	2012	2012-08-20	2013-06-12	13635.2	2711.74	18.0959	16.2399	0.0182291
18	2	Lolium perenne	230	Scotland	2012	2012-08-20	2013-06-12	17304.1	2696.35	13.3405	16.5623	0.0151243
18	2	Lolium perenne	231	Scotland	2012	2012-08-20	2013-06-12	13482	2089.44	8.66938	11.2836	0.00839924
18	2	Lolium perenne	231	Scotland	2012	2012-08-20	2013-06-12	12606.6	2317.71	8.51036	12.2753	0.00798804
18	2	Lolium perenne	231	Scotland	2012	2012-08-20	2013-06-12	12145.5	2194.97	10.3089	12.5423	0.0125626
18	2	Lolium perenne	231	Scotland	2012	2012-08-20	2013-06-12	14428.6	2626.12	16.9123	16.6483	0.0172276
18	2	Lolium perenne	232	Scotland	2012	2012-08-20	2013-06-12	12783.8	2411.31	10.2354	12.8163	0.0104141
18	2	Lolium perenne	232	Scotland	2012	2012-08-20	2013-06-12	11632.9	2180.89	13.7483	13.5853	0.0125347
18	2	Lolium perenne	232	Scotland	2012	2012-08-20	2013-06-12	13199.5	2363.95	13.9107	14.874	0.0133112
18	2	Lolium perenne	233	Scotland	2012	2012-08-20	2013-06-12	12537	2744.39	9.8604	14.0356	0.00976669
18	2	Lolium perenne	233	Scotland	2012	2012-08-20	2013-06-12	29336.5	3911.36	15.1182	10.0952	0.00810923
18	2	Lolium perenne	233	Scotland	2012	2012-08-20	2013-06-12	9076.41	2430.25	11.3555	13.5315	0.0142032
18	2	Lolium perenne	234	Scotland	2012	2012-08-20	2013-06-12	13656.4	2476.76	12.7395	13.7951	0.0111413
18	2	Lolium perenne	234	Scotland	2012	2012-08-20	2013-06-12	15247.2	3102.36	19.1224	19.8647	0.0177099
18	2	Lolium perenne	234	Scotland	2012	2012-08-20	2013-06-12	13451.5	2102.35	17.3583	15.1473	0.0214543
18	2	Lolium perenne	235	Scotland	2012	2012-08-20	2013-06-12	11641.8	2623.59	7.65435	12.7384	0.0067722
18	2	Lolium perenne	235	Scotland	2012	2012-08-20	2013-06-12	16168.8	3547.66	15.2137	20.7884	0.0122359
18	2	Lolium perenne	235	Scotland	2012	2012-08-20	2013-06-12	14814.6	3053.81	10.3639	15.2951	0.00870737
18	2	Lolium perenne	236	Scotland	2012	2012-08-20	2013-06-12	15871.4	3121.41	8.7162	14.9425	0.00790124
18	2	Lolium perenne	236	Scotland	2012	2012-08-20	2013-06-12	11113.6	2662.93	14.844	15.8135	0.0146282
18	2	Lolium perenne	236	Scotland	2012	2012-08-20	2013-06-12	10304.4	2468.93	10.6609	13.3359	0.0106296
18	2	Lolium perenne	237	Scotland	2012	2012-08-20	2013-06-12	17840.5	3027.24	9.78301	14.824	0.00942605
18	2	Lolium perenne	237	Scotland	2012	2012-08-20	2013-06-12	12676.3	2183.33	12.3664	12.6326	0.0117127
18	2	Lolium perenne	237	Scotland	2012	2012-08-20	2013-06-12	12920	2702.88	11.9294	15.3769	0.0107133
18	2	Lolium perenne	238	Scotland	2012	2012-08-20	2013-06-12	15361.2	3090.04	22.4891	21.951	0.0201558
18	2	Lolium perenne	238	Scotland	2012	2012-08-20	2013-06-12	10856.1	2191.5	11.4349	12.6019	0.0105317
18	2	Lolium perenne	238	Scotland	2012	2012-08-20	2013-06-12	14676.8	2647.27	8.50234	13.6495	0.00901175
18	2	Lolium perenne	240	Scotland	2012	2012-08-20	2013-06-12	10508.9	2809.97	14.152	16.7235	0.0156379
18	2	Lolium perenne	240	Scotland	2012	2012-08-20	2013-06-12	13155	2570.13	16.4906	16.5755	0.016624
18	2	Lolium perenne	240	Scotland	2012	2012-08-20	2013-06-12	13095.9	2809.8	15.8682	17.1872	0.0169711
18	2	Lolium perenne	241	Scotland	2012	2012-08-20	2013-06-12	12615.6	2090.4	8.95766	11.7373	0.00721581
18	2	Lolium perenne	241	Scotland	2012	2012-08-20	2013-06-12	16550.4	2655.42	6.45067	12.1209	0.00544274
18	2	Lolium perenne	241	Scotland	2012	2012-08-20	2013-06-12	9661.6	2017.39	12.5775	12.391	0.0135442
18	2	Lolium perenne	242	Scotland	2012	2012-08-20	2013-06-12	9440.42	2432.87	11.3668	13.4382	0.0143214
18	2	Lolium perenne	242	Scotland	2012	2012-08-20	2013-06-12	14798.3	3199.22	12.3692	16.7273	0.0118329
18	2	Lolium perenne	242	Scotland	2012	2012-08-20	2013-06-12	10953.2	2211.11	11.5372	12.7146	0.0106259
18	2	Lolium perenne	243	Scotland	2012	2012-08-20	2013-06-12	12501.9	2176.17	15.2346	14.2755	0.0144544
18	2	Lolium perenne	243	Scotland	2012	2012-08-20	2013-06-12	10283.2	2092.98	10.9252	12.5156	0.0113212
18	2	Lolium perenne	243	Scotland	2012	2012-08-20	2013-06-12	13284.1	2318.15	11.9395	12.8188	0.0122098
18	2	Lolium perenne	253	Scotland	2012	2012-08-20	2013-06-12	12188	2251.29	10.3825	13.5006	0.00959027
18	2	Lolium perenne	253	Scotland	2012	2012-08-20	2013-06-12	14555.1	2704.52	10.9588	15.1884	0.00978577
18	2	Lolium perenne	253	Scotland	2012	2012-08-20	2013-06-12	13115.2	3025.9	14.1711	16.2093	0.0141926
18	2	Lolium perenne	254	Scotland	2012	2012-08-20	2013-06-12	13048.2	2502.77	14.13	15.4538	0.0122068
18	2	Lolium perenne	254	Scotland	2012	2012-08-20	2013-06-12	13844.5	2294.75	12.8951	14.1182	0.0118347
18	2	Lolium perenne	254	Scotland	2012	2012-08-20	2013-06-12	10599.4	2382.6	13.7794	14.1117	0.01586
18	2	Lolium perenne	262	Scotland	2012	2012-08-20	2013-06-12	9380.87	2048.04	18.1228	14.5243	0.018462
18	2	Lolium perenne	262	Scotland	2012	2012-08-20	2013-06-12	13396.9	2848.6	9.40891	13.8513	0.0123103
18	2	Lolium perenne	262	Scotland	2012	2012-08-20	2013-06-12	13915	2913.18	9.79065	14.0503	0.00958745
18	2	Lolium perenne	267	Scotland	2012	2012-08-20	2013-06-12	11666.9	2492.54	8.15943	12.4514	0.00860528
18	2	Lolium perenne	267	Scotland	2012	2012-08-20	2013-06-12	13941.2	2796.22	12.115	15.0367	0.0102969
18	2	Lolium perenne	267	Scotland	2012	2012-08-20	2013-06-12	9462.78	2161.16	10.1525	12.3346	0.0108522
18	2	Lolium perenne	268	Scotland	2012	2012-08-20	2013-06-12	13440.5	2750.18	9.25183	14.1311	0.009474
18	2	Lolium perenne	268	Scotland	2012	2012-08-20	2013-06-12	16230.8	2674.5	10.6806	12.6175	0.0102975
18	2	Lolium perenne	268	Scotland	2012	2012-08-20	2013-06-12	12627.6	2321.57	8.5245	12.2957	0.00800132
18	2	Lolium perenne	269	Scotland	2012	2012-08-20	2013-06-12	12326.8	2400.78	9.20114	11.3576	0.0114833
18	2	Lolium perenne	269	Scotland	2012	2012-08-20	2013-06-12	11458.2	2103.63	10.0379	11.7515	0.00749888
18	2	Lolium perenne	269	Scotland	2012	2012-08-20	2013-06-12	11739.4	2515.02	10.225	12.9228	0.0130698
18	2	Lolium perenne	270	Scotland	2012	2012-08-20	2013-06-12	10089.1	2303.56	12.7536	12.4404	0.0163633
18	2	Lolium perenne	270	Scotland	2012	2012-08-20	2013-06-12	14383.6	2714.77	12.9665	16.5556	0.0136345
18	2	Lolium perenne	270	Scotland	2012	2012-08-20	2013-06-12	8126.22	1608.01	9.05796	9.799	0.00706126
18	2	Lolium perenne	271	Scotland	2012	2012-08-20	2013-06-12	12523.2	2036.93	9.81495	11.4729	0.0103212
18	2	Lolium perenne	271	Scotland	2012	2012-08-20	2013-06-12	12681.2	1964.32	9.86842	11.3332	0.0104832
18	2	Lolium perenne	271	Scotland	2012	2012-08-20	2013-06-12	10076	2082.33	13.2184	13.2695	0.0152944
18	2	Lolium perenne	272	Scotland	2012	2012-08-20	2013-06-12	11849.1	2560.3	14.1453	15.9594	0.0131587
18	2	Lolium perenne	272	Scotland	2012	2012-08-20	2013-06-12	14231.4	2573.55	10.0256	13.2669	0.0110818
18	2	Lolium perenne	272	Scotland	2012	2012-08-20	2013-06-12	13318.2	2245.38	7.22256	11.4294	0.0075005
18	2	Lolium perenne	273	Scotland	2012	2012-08-20	2013-06-12	10584.7	2297.34	11.6086	13.0821	0.0170055
18	2	Lolium perenne	273	Scotland	2012	2012-08-20	2013-06-12	12079.9	2593.65	14.9142	16.4653	0.0145724
18	2	Lolium perenne	273	Scotland	2012	2012-08-20	2013-06-12	13338.4	2406.19	10.6931	13.2455	0.0101654
18	2	Lolium perenne	274	Scotland	2012	2012-08-20	2013-06-12	11662.2	2559.6	12.5867	14.0062	0.0115905
18	2	Lolium perenne	274	Scotland	2012	2012-08-20	2013-06-12	11761.4	2103.63	7.45473	10.4816	0.00733417
18	2	Lolium perenne	274	Scotland	2012	2012-08-20	2013-06-12	11880.3	2588.42	12.4279	13.9366	0.0127086
18	2	Lolium perenne	275	Scotland	2012	2012-08-20	2013-06-12	12184.1	2616.04	15.0429	16.6074	0.0146981
18	2	Lolium perenne	275	Scotland	2012	2012-08-20	2013-06-12	10734.7	1929.22	12.1713	12.3566	0.0130455
18	2	Lolium perenne	275	Scotland	2012	2012-08-20	2013-06-12	11339	2076.51	9.32295	11.7897	0.00991519
18	2	Lolium perenne	276	Scotland	2012	2012-08-20	2013-06-12	13654.1	2777.88	13.9394	16.0599	0.014748
18	2	Lolium perenne	276	Scotland	2012	2012-08-20	2013-06-12	11193	2536.89	13.0741	14.7302	0.0144944
18	2	Lolium perenne	276	Scotland	2012	2012-08-20	2013-06-12	14456.1	3004.2	12.5761	16.293	0.0118071
18	2	Lolium perenne	277	Scotland	2012	2012-08-20	2013-06-12	10284.4	2167.21	8.28195	11.0406	0.00907577
18	2	Lolium perenne	277	Scotland	2012	2012-08-20	2013-06-12	10217.3	2119.24	9.46168	11.4256	0.00857736
18	2	Lolium perenne	277	Scotland	2012	2012-08-20	2013-06-12	10705.5	1973.49	13.162	13.006	0.011084
18	2	Lolium perenne	281	Scotland	2012	2012-08-20	2013-06-12	7555.77	2192.11	9.52399	12.0867	0.0115621
18	2	Lolium perenne	281	Scotland	2012	2012-08-20	2013-06-12	15549.5	2997.08	13.9396	16.5923	0.0117049
18	2	Lolium perenne	294	Scotland	2012	2012-08-20	2013-06-12	11892.1	2569.59	9.09833	14.1933	0.00961417
18	2	Lolium perenne	294	Scotland	2012	2012-08-20	2013-06-12	16054.8	3255.75	12.5567	16.9778	0.0105017
18	2	Lolium perenne	294	Scotland	2012	2012-08-20	2013-06-12	14079.4	2934.01	7.93582	14.34	0.00749032
18	2	Lolium perenne	297	Scotland	2012	2012-08-20	2013-06-12	13043.2	2693.72	16.4194	17.2504	0.0196435
18	2	Lolium perenne	297	Scotland	2012	2012-08-20	2013-06-12	14060.6	2394.83	8.32948	12.347	0.00984396
18	2	Lolium perenne	297	Scotland	2012	2012-08-20	2013-06-12	9945.78	1768.45	10.5293	10.7352	0.0117444
18	2	Lolium perenne	314	Scotland	2012	2012-08-20	2013-06-12	9658.58	2534.51	8.3643	13.1164	0.00862213
18	2	Lolium perenne	314	Scotland	2012	2012-08-20	2013-06-12	10225.8	2290.31	8.13321	11.5346	0.00660467
18	2	Lolium perenne	314	Scotland	2012	2012-08-20	2013-06-12	7726.98	1860.27	8.48141	10.3989	0.00709106
19	2	Lolium perenne	5	Scotland	2012	2012-08-21	2013-06-13	17544.4	3400.39	12.5795	19.2181	0.010305
19	2	Lolium perenne	5	Scotland	2012	2012-08-21	2013-06-13	17554.8	2357.83	6.45831	12.3991	0.00515526
19	2	Lolium perenne	5	Scotland	2012	2012-08-21	2013-06-13	22598.4	3203.5	6.4109	15.4183	0.00485552
19	2	Lolium perenne	7	Scotland	2012	2012-08-21	2013-06-13	16822.2	2543.05	7.00271	12.3174	0.00549634
19	2	Lolium perenne	7	Scotland	2012	2012-08-21	2013-06-13	18356	3956.56	15.7041	21.4063	0.0128078
19	2	Lolium perenne	7	Scotland	2012	2012-08-21	2013-06-13	21423.4	3418.5	11.6899	16.0382	0.00791253
19	2	Lolium perenne	51	Scotland	2012	2012-08-21	2013-06-13	20420.5	3104.22	7.53508	15.3143	0.00553519
19	2	Lolium perenne	51	Scotland	2012	2012-08-21	2013-06-13	20281.3	3699.02	11.9201	18.2589	0.00873773
19	2	Lolium perenne	51	Scotland	2012	2012-08-21	2013-06-13	18154.2	3826.97	12.5114	16.4764	0.010593
19	2	Lolium perenne	52	Scotland	2012	2012-08-21	2013-06-13	19590	2784.41	5.46275	14.06	0.00643564
19	2	Lolium perenne	52	Scotland	2012	2012-08-21	2013-06-13	24053.3	3652.71	7.26907	16.1255	0.00715244
19	2	Lolium perenne	52	Scotland	2012	2012-08-21	2013-06-13	21607.3	3326.04	7.79842	14.9637	0.00684916
19	2	Lolium perenne	239	Scotland	2012	2012-08-21	2013-06-13	18620.4	3442.18	11.833	18.7334	0.0120571
19	2	Lolium perenne	239	Scotland	2012	2012-08-21	2013-06-13	21493.6	2953.06	7.21824	15.1884	0.00685047
19	2	Lolium perenne	239	Scotland	2012	2012-08-21	2013-06-13	19691.8	4155.28	11.4145	16.8703	0.0129304
19	2	Lolium perenne	244	Scotland	2012	2012-08-21	2013-06-13	23813.4	3911.74	8.92863	19.8333	0.010919
19	2	Lolium perenne	244	Scotland	2012	2012-08-21	2013-06-13	27498.3	4348.8	10.8293	21.6667	0.0104084
19	2	Lolium perenne	244	Scotland	2012	2012-08-21	2013-06-13	24735.3	3696.38	7.39908	16.1169	0.0072819
19	2	Lolium perenne	245	Scotland	2012	2012-08-21	2013-06-13	18692.9	2777.44	6.82456	13.9359	0.00714755
19	2	Lolium perenne	245	Scotland	2012	2012-08-21	2013-06-13	18032.6	2867.91	10.441	15.6749	0.0103153
19	2	Lolium perenne	245	Scotland	2012	2012-08-21	2013-06-13	22049.1	3316.63	7.8691	14.7889	0.00818628
19	2	Lolium perenne	246	Scotland	2012	2012-08-21	2013-06-13	24011.9	4180.92	9.24339	19.0551	0.00758691
19	2	Lolium perenne	246	Scotland	2012	2012-08-21	2013-06-13	23762.3	4047.91	8.41444	17.4908	0.00816429
19	2	Lolium perenne	246	Scotland	2012	2012-08-21	2013-06-13	21366	3643.49	7.74477	15.8101	0.00775376
19	2	Lolium perenne	247	Scotland	2012	2012-08-21	2013-06-13	19191.3	5326.6	18.5586	22.6514	0.0204321
19	2	Lolium perenne	247	Scotland	2012	2012-08-21	2013-06-13	20560.2	3965.49	12.8513	16.6066	0.0122672
19	2	Lolium perenne	248	Scotland	2012	2012-08-21	2013-06-13	20388.8	3370.62	7.87025	17.343	0.00900901
19	2	Lolium perenne	248	Scotland	2012	2012-08-21	2013-06-13	23137.1	3345.29	6.36502	13.5714	0.00695216
19	2	Lolium perenne	248	Scotland	2012	2012-08-21	2013-06-13	22764.6	4546.9	19.9595	22.0622	0.0208089
19	2	Lolium perenne	249	Scotland	2012	2012-08-21	2013-06-13	18791.8	4157.43	15.1171	17.8001	0.0157261
19	2	Lolium perenne	249	Scotland	2012	2012-08-21	2013-06-13	23487.6	4557.17	10.1975	19.0101	0.010124
19	2	Lolium perenne	249	Scotland	2012	2012-08-21	2013-06-13	21787.5	3895	12.4475	16.6118	0.0115417
19	2	Lolium perenne	250	Scotland	2012	2012-08-21	2013-06-13	16711.7	2776.97	14.2232	16.097	0.0157343
19	2	Lolium perenne	250	Scotland	2012	2012-08-21	2013-06-13	23777	3618.43	10.8092	15.3943	0.00969113
19	2	Lolium perenne	251	Scotland	2012	2012-08-21	2013-06-13	23073.4	3749.57	10.4688	20.1934	0.00969113
19	2	Lolium perenne	251	Scotland	2012	2012-08-21	2013-06-13	22186.3	4561.02	13.5882	20.4469	0.0129902
19	2	Lolium perenne	251	Scotland	2012	2012-08-21	2013-06-13	23877.2	3259.67	8.21266	14.6751	0.00642136
19	2	Lolium perenne	252	Scotland	2012	2012-08-21	2013-06-13	20100.1	3968.97	14.5264	20.7886	0.0157436
19	2	Lolium perenne	252	Scotland	2012	2012-08-21	2013-06-13	23085.1	3929.33	9.61771	16.2093	0.00959435
19	2	Lolium perenne	255	Scotland	2012	2012-08-21	2013-06-13	16498.4	2671.39	9.80833	13.8514	0.00945274
19	2	Lolium perenne	255	Scotland	2012	2012-08-21	2013-06-13	17387.7	2801.02	11.0451	15.6298	0.0102364
19	2	Lolium perenne	255	Scotland	2012	2012-08-21	2013-06-13	22558.3	3499.07	8.85896	15.5792	0.00733514
19	2	Lolium perenne	256	Scotland	2012	2012-08-21	2013-06-13	20668.5	3195.89	6.71378	13.4151	0.00750458
19	2	Lolium perenne	256	Scotland	2012	2012-08-21	2013-06-13	19794.2	3931.88	16.5654	16.7151	0.0158074
19	2	Lolium perenne	256	Scotland	2012	2012-08-21	2013-06-13	18086.2	3654.97	12.3744	17.0014	0.013983
19	2	Lolium perenne	257	Scotland	2012	2012-08-21	2013-06-13	25290.6	4250.32	10.4376	19.896	0.00909804
19	2	Lolium perenne	257	Scotland	2012	2012-08-21	2013-06-13	24859.9	3873.8	6.13779	16.649	0.00674694
19	2	Lolium perenne	257	Scotland	2012	2012-08-21	2013-06-13	21021	4364.12	9.70288	18.1338	0.0106426
19	2	Lolium perenne	258	Scotland	2012	2012-08-21	2013-06-13	24053.2	4025.86	5.40325	18.4294	0.0058846
19	2	Lolium perenne	258	Scotland	2012	2012-08-21	2013-06-13	23261.2	3971.63	7.97478	17.5226	0.00638054
19	2	Lolium perenne	259	Scotland	2012	2012-08-21	2013-06-13	20422	3438.11	17.4008	20.108	0.0137019
19	2	Lolium perenne	259	Scotland	2012	2012-08-21	2013-06-13	23469.7	3877.24	10.0089	18.4079	0.0091193
19	2	Lolium perenne	259	Scotland	2012	2012-08-21	2013-06-13	25839.5	4437.8	15.0129	21.5841	0.0122146
19	2	Lolium perenne	260	Scotland	2012	2012-08-21	2013-06-13	13905.9	3208.6	10.876	16.5493	0.0144474
19	2	Lolium perenne	260	Scotland	2012	2012-08-21	2013-06-13	23123.5	4785.5	17.5916	26.7405	0.0160996
19	2	Lolium perenne	260	Scotland	2012	2012-08-21	2013-06-13	24609.5	4206.64	7.8263	17.2484	0.00894661
19	2	Lolium perenne	261	Scotland	2012	2012-08-21	2013-06-13	19075.5	3557.33	17.5871	17.53	0.0183327
19	2	Lolium perenne	261	Scotland	2012	2012-08-21	2013-06-13	19897.9	3585	11.2367	16.2371	0.0139268
19	2	Lolium perenne	261	Scotland	2012	2012-08-21	2013-06-13	22591.3	2939.81	6.10198	12.8817	0.00613372
19	2	Lolium perenne	263	Scotland	2012	2012-08-21	2013-06-13	22389.7	3379.2	7.95689	17.0362	0.00988142
19	2	Lolium perenne	263	Scotland	2012	2012-08-21	2013-06-13	18325.4	3960.62	18.9977	21.0455	0.0231832
19	2	Lolium perenne	263	Scotland	2012	2012-08-21	2013-06-13	24299.9	4004.59	17.3799	18.5939	0.0169419
19	2	Lolium perenne	264	Scotland	2012	2012-08-21	2013-06-13	17808.1	2530.97	7.03405	13.1225	0.00936576
19	2	Lolium perenne	264	Scotland	2012	2012-08-21	2013-06-13	15697.4	2929.59	13.7507	15.6441	0.0161507
19	2	Lolium perenne	264	Scotland	2012	2012-08-21	2013-06-13	23396.4	3643.21	7.47827	15.0652	0.00727949
19	2	Lolium perenne	266	Scotland	2012	2012-08-21	2013-06-13	18719.8	2715.74	8.44327	13.0096	0.00993049
19	2	Lolium perenne	266	Scotland	2012	2012-08-21	2013-06-13	36655.8	6029.42	13.4747	32.0024	0.0150376
19	2	Lolium perenne	266	Scotland	2012	2012-08-21	2013-06-13	17537.1	3866.79	18.0182	19.6648	0.0177551
19	2	Lolium perenne	278	Scotland	2012	2012-08-21	2013-06-13	21339.7	3543.47	8.96585	15.5664	0.0104127
19	2	Lolium perenne	278	Scotland	2012	2012-08-21	2013-06-13	23264.7	3800.91	12.6792	16.4608	0.0133794
19	2	Lolium perenne	278	Scotland	2012	2012-08-21	2013-06-13	14889.6	3424.4	11.3235	14.7091	0.0151901
19	2	Lolium perenne	279	Scotland	2012	2012-08-21	2013-06-13	19280.1	3187.81	7.22331	16.5821	0.00980556
19	2	Lolium perenne	279	Scotland	2012	2012-08-21	2013-06-13	22543.2	3615.2	8.63609	18.5787	0.00971761
19	2	Lolium perenne	279	Scotland	2012	2012-08-21	2013-06-13	22693.8	3896.06	12.6692	16.9992	0.0111257
19	2	Lolium perenne	280	Scotland	2012	2012-08-21	2013-06-13	20429.6	3790.02	7.27588	18.5417	0.00805369
19	2	Lolium perenne	280	Scotland	2012	2012-08-21	2013-06-13	19814.8	4916.57	18.6147	21.9853	0.0182164
19	2	Lolium perenne	280	Scotland	2012	2012-08-21	2013-06-13	23978.1	4808.69	7.90848	20.8539	0.00872346
19	2	Lolium perenne	282	Scotland	2012	2012-08-21	2013-06-13	23509.5	3698.82	9.296	17.9743	0.00794965
19	2	Lolium perenne	282	Scotland	2012	2012-08-21	2013-06-13	19528	4947.77	14.3137	21.8642	0.0148969
19	2	Lolium perenne	282	Scotland	2012	2012-08-21	2013-06-13	16336.9	4830.08	15.8006	20.128	0.0188007
19	2	Lolium perenne	283	Scotland	2012	2012-08-21	2013-06-13	22723.3	3168.84	9.96692	18.1178	0.00939354
19	2	Lolium perenne	283	Scotland	2012	2012-08-21	2013-06-13	17896.6	2507.85	12.8077	14.6507	0.0155038
19	2	Lolium perenne	283	Scotland	2012	2012-08-21	2013-06-13	29884.9	4739.73	9.31941	21.5801	0.00767623
19	2	Lolium perenne	283	Scotland	2012	2012-08-21	2013-06-13	22870.7	4270.19	7.77971	17.3198	0.00840759
19	2	Lolium perenne	284	Scotland	2012	2012-08-21	2013-06-13	25070.2	4089.09	9.86456	19.2805	0.00872346
19	2	Lolium perenne	284	Scotland	2012	2012-08-21	2013-06-13	25998.6	4281.72	7.27569	18.0114	0.00685257
19	2	Lolium perenne	284	Scotland	2012	2012-08-21	2013-06-13	22993.5	4384.3	16.105	20.8151	0.0135651
19	2	Lolium perenne	285	Scotland	2012	2012-08-21	2013-06-13	19425.3	2694.91	9.05373	15.7911	0.00839921
19	2	Lolium perenne	285	Scotland	2012	2012-08-21	2013-06-13	16412.1	3374.58	14.9759	15.6645	0.0158952
19	2	Lolium perenne	285	Scotland	2012	2012-08-21	2013-06-13	23601.2	3185.77	6.47996	13.1937	0.00657864
19	2	Lolium perenne	286	Scotland	2012	2012-08-21	2013-06-13	16094.3	2459.26	5.78913	12.2163	0.00892562
19	2	Lolium perenne	286	Scotland	2012	2012-08-21	2013-06-13	21125.4	3814.83	6.31329	16.1154	0.00889271
19	2	Lolium perenne	286	Scotland	2012	2012-08-21	2013-06-13	18270.8	3434.06	10.2466	14.5694	0.0125778
19	2	Lolium perenne	287	Scotland	2012	2012-08-21	2013-06-13	16075.1	3491.13	15.3679	18.6512	0.0164125
19	2	Lolium perenne	287	Scotland	2012	2012-08-21	2013-06-13	23399.2	3881.46	6.10952	17.7456	0.0055811
19	2	Lolium perenne	287	Scotland	2012	2012-08-21	2013-06-13	19214.7	2939.91	6.00655	12.8928	0.00537147
19	2	Lolium perenne	288	Scotland	2012	2012-08-21	2013-06-13	18627.1	2725	5.12116	13.8323	0.00668317
19	2	Lolium perenne	288	Scotland	2012	2012-08-21	2013-06-13	24982.7	3976.32	9.76548	16.7825	0.00932606
19	2	Lolium perenne	288	Scotland	2012	2012-08-21	2013-06-13	22816.7	3569.48	8.0655	15.6497	0.00775376
19	2	Lolium perenne	289	Scotland	2012	2012-08-21	2013-06-13	23118	4080.53	8.62031	18.3826	0.00682529
19	2	Lolium perenne	289	Scotland	2012	2012-08-21	2013-06-13	21303.6	4549.08	10.1327	21.0181	0.00894962
19	2	Lolium perenne	289	Scotland	2012	2012-08-21	2013-06-13	18395.1	4107.91	12.5047	17.7491	0.0122212
19	2	Lolium perenne	290	Scotland	2012	2012-08-21	2013-06-13	18239.3	2679.21	5.88133	13.938	0.00557001
19	2	Lolium perenne	290	Scotland	2012	2012-08-21	2013-06-13	22631	4622.65	20.4392	21.0324	0.0181192
19	2	Lolium perenne	291	Scotland	2012	2012-08-21	2013-06-13	20595	3668.39	7.70698	17.9543	0.00813609
19	2	Lolium perenne	291	Scotland	2012	2012-08-21	2013-06-13	22423.5	3586.16	7.4749	18.7469	0.00749251
19	2	Lolium perenne	291	Scotland	2012	2012-08-21	2013-06-13	22710.8	4699.12	14.6499	20.1622	0.0134414
19	2	Lolium perenne	292	Scotland	2012	2012-08-21	2013-06-13	13723.5	3313.99	15.1343	17.2566	0.0151892
19	2	Lolium perenne	292	Scotland	2012	2012-08-21	2013-06-13	17626.7	3653.35	11.5468	17.7761	0.0115028
19	2	Lolium perenne	292	Scotland	2012	2012-08-21	2013-06-13	25376.3	3837.54	10.1069	16.8583	0.00890463
19	2	Lolium perenne	293	Scotland	2012	2012-08-21	2013-06-13	12924.2	2314	10.9704	12.7291	0.0136594
19	2	Lolium perenne	293	Scotland	2012	2012-08-21	2013-06-13	21560	3845.41	8.36429	17.8237	0.00832108
19	2	Lolium perenne	293	Scotland	2012	2012-08-21	2013-06-13	18250	3663.81	6.78956	14.8791	0.00806146
19	2	Lolium perenne	265	Scotland	2012	2012-08-21	2013-06-13	21760.8	3875.21	7.51001	18.4148	0.00735046
19	2	Lolium perenne	295	Scotland	2012	2012-08-21	2013-06-13	18599	3000.25	5.2847	15.0648	0.00617386
19	2	Lolium perenne	295	Scotland	2012	2012-08-21	2013-06-13	22958.3	3548.39	6.39091	16.8803	0.00560527
19	2	Lolium perenne	296	Scotland	2012	2012-08-21	2013-06-13	22490.9	3338.88	7.49243	17.2027	0.00595829
19	2	Lolium perenne	296	Scotland	2012	2012-08-21	2013-06-13	17174.8	3598.75	20.0065	20.3991	0.0182196
19	2	Lolium perenne	296	Scotland	2012	2012-08-21	2013-06-13	23482.2	3594.25	6.68199	17.597	0.00602282
19	2	Lolium perenne	314	Scotland	2012	2012-08-21	2013-06-13	18385.5	2640.98	6.66006	13.4377	0.0048207
19	2	Lolium perenne	314	Scotland	2012	2012-08-21	2013-06-13	17466	3624.13	8.78346	17.7817	0.00820896
19	2	Lolium perenne	314	Scotland	2012	2012-08-21	2013-06-13	22155.6	2836.61	6.03482	11.7142	0.00408129

## Sheet: Summer cut 2013
Experiment number	Plot area (m2)	Species	Variety	Experiment location	Sowing year	Sowing date	Harvest date	K concentration (mg kg -1)	Ca concentration (mg kg -1)	Rb concentration (mg kg -1)	Sr concentration (mg kg -1)	Cs concentration (mg kg -1)
1	2	Hybrid ryegrass	11	Aberystwyth	2010	2010-08-10	2013-09-12	18416.2	6936.6	23.1628	11.4253	0.0767459
1	2	Hybrid ryegrass	11	Aberystwyth	2010	2010-08-10	2013-09-12	16965.3	6627.53	17.7686	11.2829	0.0673488
1	2	Hybrid ryegrass	11	Aberystwyth	2010	2010-08-10	2013-09-12	19479.5	6914.52	23.8989	13.2821	0.0651508
1	2	Hybrid ryegrass	11	Aberystwyth	2010	2010-08-10	2013-09-12	18678.5	6585.29	24.6014	13.177	0.0855037
1	2	Hybrid ryegrass	13	Aberystwyth	2010	2010-08-10	2013-09-12	19991.7	8393.07	21.8717	13.1083	0.048454
1	2	Hybrid ryegrass	13	Aberystwyth	2010	2010-08-10	2013-09-12	23056.2	7812.35	25.1369	14.4524	0.0527842
1	2	Hybrid ryegrass	13	Aberystwyth	2010	2010-08-10	2013-09-12	22891.7	8094.08	24.875	15.0201	0.0623049
1	2	Hybrid ryegrass	13	Aberystwyth	2010	2010-08-10	2013-09-12	20354.4	6783.01	25.0543	12.0433	0.0665318
1	2	Hybrid ryegrass	320	Aberystwyth	2010	2010-08-10	2013-09-12	19288.9	7484.84	22.6697	12.8111	0.0548176
1	2	Hybrid ryegrass	320	Aberystwyth	2010	2010-08-10	2013-09-12	19198.4	7443.73	20.2885	14.2935	0.0594096
1	2	Hybrid ryegrass	320	Aberystwyth	2010	2010-08-10	2013-09-12	20289.8	7263.23	25.2267	13.6462	0.0772001
1	2	Hybrid ryegrass	320	Aberystwyth	2010	2010-08-10	2013-09-12	18139.5	6865.18	21.5143	16.6227	0.0693759
1	2	Hybrid ryegrass	321	Aberystwyth	2010	2010-08-10	2013-09-12	16328.7	7781.02	21.2314	11.6347	0.0561281
1	2	Hybrid ryegrass	321	Aberystwyth	2010	2010-08-10	2013-09-12	19484.9	6768.69	22.5569	11.8138	0.0535517
1	2	Hybrid ryegrass	321	Aberystwyth	2010	2010-08-10	2013-09-12	20416.2	7577.24	27.3567	16.3026	0.0723303
1	2	Hybrid ryegrass	321	Aberystwyth	2010	2010-08-10	2013-09-12	21524.6	7177.19	32.9101	18.0522	0.108773
1	2	Hybrid ryegrass	322	Aberystwyth	2010	2010-08-10	2013-09-12	20615.6	7670.33	25.8505	14.2368	0.0568198
1	2	Hybrid ryegrass	322	Aberystwyth	2010	2010-08-10	2013-09-12	21762.6	7909.4	29.7501	13.4365	0.0729123
1	2	Hybrid ryegrass	322	Aberystwyth	2010	2010-08-10	2013-09-12	20517.1	8280.36	29.1898	17.3149	0.0793993
1	2	Hybrid ryegrass	322	Aberystwyth	2010	2010-08-10	2013-09-12	20046.1	7047.59	26.8569	17.6236	0.0690038
1	2	Hybrid ryegrass	323	Aberystwyth	2010	2010-08-10	2013-09-12	16267.5	6769.73	20.7708	10.6841	0.0476113
1	2	Hybrid ryegrass	323	Aberystwyth	2010	2010-08-10	2013-09-12	19815.5	7330.18	22.6475	11.7682	0.0562524
1	2	Hybrid ryegrass	323	Aberystwyth	2010	2010-08-10	2013-09-12	18859.3	7165.21	22.8496	13.8285	0.0675153
1	2	Hybrid ryegrass	323	Aberystwyth	2010	2010-08-10	2013-09-12	18799.9	5922.38	22.4565	12.99	0.0639573
1	2	Hybrid ryegrass	324	Aberystwyth	2010	2010-08-10	2013-09-12	20058.8	8491.82	24.6082	12.7675	0.0469097
1	2	Hybrid ryegrass	324	Aberystwyth	2010	2010-08-10	2013-09-12	20770.5	7607.48	21.3929	14.6261	0.0561325
1	2	Hybrid ryegrass	324	Aberystwyth	2010	2010-08-10	2013-09-12	21756.8	7756.07	27.9369	15.8039	0.0787378
1	2	Hybrid ryegrass	324	Aberystwyth	2010	2010-08-10	2013-09-12	21239.3	7822.64	24.1041	15.1202	0.0644745
1	2	Hybrid ryegrass	326	Aberystwyth	2010	2010-08-10	2013-09-12	21062.6	7532.08	24.7664	12.0263	0.0633228
1	2	Hybrid ryegrass	326	Aberystwyth	2010	2010-08-10	2013-09-12	23337.9	7379.02	26.4321	13.3864	0.0523416
1	2	Hybrid ryegrass	326	Aberystwyth	2010	2010-08-10	2013-09-12	20858.5	8312.98	24.8775	14.028	0.0667219
1	2	Hybrid ryegrass	326	Aberystwyth	2010	2010-08-10	2013-09-12	26830.8	7885.15	37.0024	17.21	0.0886777
1	2	Hybrid ryegrass	327	Aberystwyth	2010	2010-08-10	2013-09-12	18768.2	7763.69	26.0906	13.195	0.0597033
1	2	Hybrid ryegrass	327	Aberystwyth	2010	2010-08-10	2013-09-12	22924.8	8384.62	31.0005	19.1326	0.0790727
1	2	Hybrid ryegrass	327	Aberystwyth	2010	2010-08-10	2013-09-12	21542.3	8409.69	26.5741	16.3079	0.0690304
1	2	Hybrid ryegrass	327	Aberystwyth	2010	2010-08-10	2013-09-12	22893.1	8298.68	34.7907	16.7764	0.0911115
1	2	Hybrid ryegrass	328	Aberystwyth	2010	2010-08-10	2013-09-12	20696.6	8485.46	23.2338	14.2732	0.0738859
1	2	Hybrid ryegrass	328	Aberystwyth	2010	2010-08-10	2013-09-12	22395.6	9301.26	30.4504	19.2783	0.0821564
1	2	Hybrid ryegrass	328	Aberystwyth	2010	2010-08-10	2013-09-12	19983.2	7539.38	24.1647	12.4359	0.0710181
1	2	Hybrid ryegrass	328	Aberystwyth	2010	2010-08-10	2013-09-12	21953.9	8375.56	27.902	17.5129	0.105517
1	2	Hybrid ryegrass	330	Aberystwyth	2010	2010-08-10	2013-09-12	16728.8	6948.78	19.8342	12.878	0.047013
1	2	Hybrid ryegrass	330	Aberystwyth	2010	2010-08-10	2013-09-12	19167.7	7720.91	20.1749	12.7895	0.0481433
1	2	Hybrid ryegrass	330	Aberystwyth	2010	2010-08-10	2013-09-12	18898.9	7485.94	20.4075	13.3732	0.053037
1	2	Hybrid ryegrass	330	Aberystwyth	2010	2010-08-10	2013-09-12	17856.4	6399.65	20.7994	12.3472	0.0692876
1	2	Hybrid ryegrass	332	Aberystwyth	2010	2010-08-10	2013-09-12	20527	8708.7	27.6195	16.8771	0.0785393
1	2	Hybrid ryegrass	332	Aberystwyth	2010	2010-08-10	2013-09-12	23815.1	8681.61	33.0267	20.3428	0.105513
1	2	Hybrid ryegrass	332	Aberystwyth	2010	2010-08-10	2013-09-12	19346.5	7131.74	24.1131	13.4994	0.070396
1	2	Hybrid ryegrass	332	Aberystwyth	2010	2010-08-10	2013-09-12	22035.1	7449.14	28.6486	15.8804	0.0921957
3	1	Hybrid ryegrass	11	Aberystwyth	2010	2010-08-10	2013-09-12	17625.6	5831.68	15.6543	9.78945	0.0452039
3	1	Hybrid ryegrass	11	Aberystwyth	2010	2010-08-10	2013-09-12	19620.9	6099.64	16.6486	11.9597	0.0590376
3	1	Hybrid ryegrass	11	Aberystwyth	2010	2010-08-10	2013-09-12	16893	5589.37	15.3467	11.3846	0.0485798
3	1	Hybrid ryegrass	11	Aberystwyth	2010	2010-08-10	2013-09-12	20016.6	4733.93	15.6634	9.75994	0.0528355
3	1	Hybrid ryegrass	13	Aberystwyth	2010	2010-08-10	2013-09-12	19610.6	7060.63	16.279	11.8477	0.0403829
3	1	Hybrid ryegrass	13	Aberystwyth	2010	2010-08-10	2013-09-12	20794.2	6336.08	15.3091	10.7078	0.0302752
3	1	Hybrid ryegrass	13	Aberystwyth	2010	2010-08-10	2013-09-12	18323.1	7112.68	14.9881	12.851	0.0407163
3	1	Hybrid ryegrass	13	Aberystwyth	2010	2010-08-10	2013-09-12	19917.1	5238.96	15.2178	11.4612	0.0367126
7	2	Hybrid ryegrass	11	Aberystwyth	2011	2011-08-08	2013-09-09	23273.3	4395.5	13.4607	8.04269	0.014641
7	2	Hybrid ryegrass	11	Aberystwyth	2011	2011-08-08	2013-09-09	24809.5	5185.36	13.1588	7.83036	0.0125588
7	2	Hybrid ryegrass	11	Aberystwyth	2011	2011-08-08	2013-09-09	24636.5	4906.65	13.926	8.33344	0.0138088
7	2	Hybrid ryegrass	11	Aberystwyth	2011	2011-08-08	2013-09-09	23589.4	5436.29	13.8262	8.57179	0.0162893
7	2	Hybrid ryegrass	12	Aberystwyth	2011	2011-08-08	2013-09-09	25472.8	4165.91	13.0242	6.86046	0.0103878
7	2	Hybrid ryegrass	12	Aberystwyth	2011	2011-08-08	2013-09-09	24873.6	4433.37	12.6884	7.00451	0.00950232
7	2	Hybrid ryegrass	12	Aberystwyth	2011	2011-08-08	2013-09-09	26478.2	4519.29	11.5167	6.49205	0.00923637
7	2	Hybrid ryegrass	12	Aberystwyth	2011	2011-08-08	2013-09-09	23618.4	3855.39	10.9094	5.9579	0.00893537
7	2	Hybrid ryegrass	334	Aberystwyth	2011	2011-08-08	2013-09-09	26550.6	5020.13	11.2486	7.79169	0.00849967
7	2	Hybrid ryegrass	334	Aberystwyth	2011	2011-08-08	2013-09-09	23245.5	5715.5	10.5868	9.2163	0.00883578
7	2	Hybrid ryegrass	334	Aberystwyth	2011	2011-08-08	2013-09-09	29202.3	5517.32	11.7647	9.29673	0.00708089
7	2	Hybrid ryegrass	334	Aberystwyth	2011	2011-08-08	2013-09-09	22449.1	5122.85	11.7284	7.80388	0.0102122
7	2	Hybrid ryegrass	335	Aberystwyth	2011	2011-08-08	2013-09-09	23293.2	5488.91	16.1708	9.35962	0.018374
7	2	Hybrid ryegrass	335	Aberystwyth	2011	2011-08-08	2013-09-09	24141.8	4237.04	13.2417	7.25268	0.0106991
7	2	Hybrid ryegrass	335	Aberystwyth	2011	2011-08-08	2013-09-09	25643.9	4760.2	13.9321	7.32325	0.0138618
7	2	Hybrid ryegrass	335	Aberystwyth	2011	2011-08-08	2013-09-09	28560.8	4897.33	14.18	6.70176	0.0155117
7	2	Hybrid ryegrass	336	Aberystwyth	2011	2011-08-08	2013-09-09	25134.1	4494.57	11.7893	7.27311	0.00967813
7	2	Hybrid ryegrass	336	Aberystwyth	2011	2011-08-08	2013-09-09	20655.8	3625.12	10.3746	5.61363	0.00866686
7	2	Hybrid ryegrass	336	Aberystwyth	2011	2011-08-08	2013-09-09	26309.9	4676.21	12.3396	6.98765	0.0105885
7	2	Hybrid ryegrass	336	Aberystwyth	2011	2011-08-08	2013-09-09	33998.5	6461.34	15.4593	9.23987	0.0136785
7	2	Hybrid ryegrass	337	Aberystwyth	2011	2011-08-08	2013-09-09	29010.8	6147.88	11.7672	10.7881	0.0107741
7	2	Hybrid ryegrass	337	Aberystwyth	2011	2011-08-08	2013-09-09	22253	4469.54	10.5281	7.56452	0.00984864
7	2	Hybrid ryegrass	337	Aberystwyth	2011	2011-08-08	2013-09-09	23640.3	4151.71	11.013	7.11738	0.0104594
7	2	Hybrid ryegrass	337	Aberystwyth	2011	2011-08-08	2013-09-09	24025.6	4195.31	11.8909	8.48099	0.0100382
7	2	Hybrid ryegrass	338	Aberystwyth	2011	2011-08-08	2013-09-09	28569	6080.06	13.9386	8.77714	0.0123493
7	2	Hybrid ryegrass	338	Aberystwyth	2011	2011-08-08	2013-09-09	28790.2	5287.37	12.5704	9.19907	0.00914268
7	2	Hybrid ryegrass	338	Aberystwyth	2011	2011-08-08	2013-09-09	27068.9	4911.54	11.2286	6.88065	0.0118294
7	2	Hybrid ryegrass	338	Aberystwyth	2011	2011-08-08	2013-09-09	24836.3	4829.75	10.3136	6.72784	0.0109244
7	2	Hybrid ryegrass	339	Aberystwyth	2011	2011-08-08	2013-09-09	25053.6	4197.27	12.6913	7.11761	0.00946667
7	2	Hybrid ryegrass	339	Aberystwyth	2011	2011-08-08	2013-09-09	28021.9	4885.47	11.39	6.53397	0.0085978
7	2	Hybrid ryegrass	339	Aberystwyth	2011	2011-08-08	2013-09-09	26104.3	4665.12	11.658	7.21029	0.0112432
7	2	Hybrid ryegrass	339	Aberystwyth	2011	2011-08-08	2013-09-09	25286.8	4002.63	10.774	5.32435	0.00885207
7	2	Hybrid ryegrass	340	Aberystwyth	2011	2011-08-08	2013-09-09	27259.2	5445.34	13.3438	10.035	0.00970889
7	2	Hybrid ryegrass	340	Aberystwyth	2011	2011-08-08	2013-09-09	28949.1	6077.41	14.3944	11.7381	0.00963296
7	2	Hybrid ryegrass	340	Aberystwyth	2011	2011-08-08	2013-09-09	25916	4897.37	11.7614	8.20234	0.00982478
7	2	Hybrid ryegrass	340	Aberystwyth	2011	2011-08-08	2013-09-09	27132.8	4917.29	14.6744	8.35325	0.0140153
7	2	Hybrid ryegrass	341	Aberystwyth	2011	2011-08-08	2013-09-09	24867.1	4314.29	16.4113	7.77017	0.0121383
7	2	Hybrid ryegrass	341	Aberystwyth	2011	2011-08-08	2013-09-09	27992.5	5625.15	13.1551	8.91512	0.0104682
7	2	Hybrid ryegrass	341	Aberystwyth	2011	2011-08-08	2013-09-09	23137.3	3924.15	12.3544	6.39117	0.0130854
7	2	Hybrid ryegrass	341	Aberystwyth	2011	2011-08-08	2013-09-09	25771.4	4341.18	13.7994	7.22151	0.0119035
7	2	Hybrid ryegrass	342	Aberystwyth	2011	2011-08-08	2013-09-09	24960.8	4605.77	9.89871	6.69092	0.00771151
7	2	Hybrid ryegrass	342	Aberystwyth	2011	2011-08-08	2013-09-09	27419.7	6479.06	14.4375	10.1284	0.00971573
7	2	Hybrid ryegrass	342	Aberystwyth	2011	2011-08-08	2013-09-09	23065.8	5377.6	12.2386	8.38414	0.00989053
7	2	Hybrid ryegrass	342	Aberystwyth	2011	2011-08-08	2013-09-09	28869.7	6040.62	16.3485	9.03251	0.0157519
7	2	Hybrid ryegrass	343	Aberystwyth	2011	2011-08-08	2013-09-09	25632.6	5687.58	13.0415	9.30625	0.0101765
7	2	Hybrid ryegrass	343	Aberystwyth	2011	2011-08-08	2013-09-09	28683.7	5817.11	15.0515	8.5277	0.0108282
7	2	Hybrid ryegrass	343	Aberystwyth	2011	2011-08-08	2013-09-09	27512.8	5234.41	12.7016	7.49371	0.00874129
7	2	Hybrid ryegrass	343	Aberystwyth	2011	2011-08-08	2013-09-09	26127.6	4961.29	13.3475	7.38689	0.0126736
7	2	Hybrid ryegrass	344	Aberystwyth	2011	2011-08-08	2013-09-09	28062.3	5013.98	13.0419	7.37209	0.011617
7	2	Hybrid ryegrass	344	Aberystwyth	2011	2011-08-08	2013-09-09	25584.9	6126.14	15.0514	9.69826	0.0156539
7	2	Hybrid ryegrass	344	Aberystwyth	2011	2011-08-08	2013-09-09	29925.2	5539.32	13.2727	8.5502	0.0113341
7	2	Hybrid ryegrass	345	Aberystwyth	2011	2011-08-08	2013-09-09	26023.1	4801.72	11.946	9.34731	0.00988505
7	2	Hybrid ryegrass	345	Aberystwyth	2011	2011-08-08	2013-09-09	30764.9	6128.24	16.2419	9.74758	0.0175116
7	2	Hybrid ryegrass	345	Aberystwyth	2011	2011-08-08	2013-09-09	26672.7	5606.38	14.2317	8.75696	0.0149084
7	2	Hybrid ryegrass	346	Aberystwyth	2011	2011-08-08	2013-09-09	23817	5117.78	12.4111	7.77068	0.0109849
7	2	Hybrid ryegrass	346	Aberystwyth	2011	2011-08-08	2013-09-09	27735.9	5672.25	14.1611	8.47129	0.0108084
7	2	Hybrid ryegrass	346	Aberystwyth	2011	2011-08-08	2013-09-09	24295.6	3622.53	11.4655	5.1948	0.0112457
7	2	Hybrid ryegrass	346	Aberystwyth	2011	2011-08-08	2013-09-09	23959.4	3621.28	13.44	5.79178	0.0172827
7	2	Hybrid ryegrass	347	Aberystwyth	2011	2011-08-08	2013-09-09	28770.4	6360.93	13.2606	9.63177	0.00937547
7	2	Hybrid ryegrass	347	Aberystwyth	2011	2011-08-08	2013-09-09	26394.1	5233.7	11.8452	7.97012	0.0105233
7	2	Hybrid ryegrass	347	Aberystwyth	2011	2011-08-08	2013-09-09	23368.8	5346.97	12.3659	8.65555	0.0120523
7	2	Hybrid ryegrass	347	Aberystwyth	2011	2011-08-08	2013-09-09	25622.3	5556.67	12.2412	8.55528	0.0134292
7	2	Hybrid ryegrass	348	Aberystwyth	2011	2011-08-08	2013-09-09	20962.7	4037.54	10.958	6.72805	0.0110499
7	2	Hybrid ryegrass	348	Aberystwyth	2011	2011-08-08	2013-09-09	24870.4	4253.07	13.1782	7.06758	0.0137387
7	2	Hybrid ryegrass	348	Aberystwyth	2011	2011-08-08	2013-09-09	24240.2	3760	11.572	5.82668	0.013721
7	2	Hybrid ryegrass	348	Aberystwyth	2011	2011-08-08	2013-09-09	24256.7	4198.21	14.3395	7.01752	0.0133538
7	2	Lolium multiflorum	113	Aberystwyth	2011	2011-08-08	2013-09-09	26487.1	4636.99	12.1583	6.97809	0.0124366
8	2	Hybrid ryegrass	11	Scotland	2011	2011-08-22	2013-08-27	28917.2	4679.41	12.5626	41.1522	0.0152248
8	2	Hybrid ryegrass	11	Scotland	2011	2011-08-22	2013-08-27	32721.7	3966.4	7.00477	37.467	0.00784091
8	2	Hybrid ryegrass	11	Scotland	2011	2011-08-22	2013-08-27	27469.2	4416.88	14.2595	38.8343	0.0148841
8	2	Hybrid ryegrass	11	Scotland	2011	2011-08-22	2013-08-27	28839.5	4916.12	8.72759	45.0044	0.00931024
8	2	Hybrid ryegrass	12	Scotland	2011	2011-08-22	2013-08-27	29281.5	5134.33	9.51518	47.2508	0.0100992
8	2	Hybrid ryegrass	12	Scotland	2011	2011-08-22	2013-08-27	28380.4	4674.14	9.28779	43.3441	0.00895411
8	2	Hybrid ryegrass	12	Scotland	2011	2011-08-22	2013-08-27	29327.3	4360.78	10.3173	44.7887	0.00826136
8	2	Hybrid ryegrass	12	Scotland	2011	2011-08-22	2013-08-27	26949.2	4525.05	8.21071	37.7402	0.00962514
8	2	Hybrid ryegrass	334	Scotland	2011	2011-08-22	2013-08-27	26754.3	5994.77	8.70332	56.4275	0.00870176
8	2	Hybrid ryegrass	334	Scotland	2011	2011-08-22	2013-08-27	25573.1	5320.93	6.78738	45.9126	0.00772266
8	2	Hybrid ryegrass	334	Scotland	2011	2011-08-22	2013-08-27	29243.7	5466.38	7.72577	46.9941	0.0103613
8	2	Hybrid ryegrass	334	Scotland	2011	2011-08-22	2013-08-27	27063.9	5492.43	10.5815	52.1126	0.00946852
8	2	Hybrid ryegrass	335	Scotland	2011	2011-08-22	2013-08-27	27881.9	3474.3	11.4004	34.2175	0.0135034
8	2	Hybrid ryegrass	335	Scotland	2011	2011-08-22	2013-08-27	28076.1	3697.22	10.2131	32.5714	0.0138494
8	2	Hybrid ryegrass	336	Scotland	2011	2011-08-22	2013-08-27	31987.8	4980.05	11.7508	43.7373	0.0119769
8	2	Hybrid ryegrass	336	Scotland	2011	2011-08-22	2013-08-27	26287.3	4342.81	9.92481	38.8476	0.0103488
8	2	Hybrid ryegrass	336	Scotland	2011	2011-08-22	2013-08-27	29149.1	4699.62	9.1108	46.3236	0.00877255
8	2	Hybrid ryegrass	336	Scotland	2011	2011-08-22	2013-08-27	29865.4	4283.82	10.0538	40.4822	0.00882178
8	2	Hybrid ryegrass	337	Scotland	2011	2011-08-22	2013-08-27	24731.9	5663.66	8.20192	50.876	0.0116273
8	2	Hybrid ryegrass	337	Scotland	2011	2011-08-22	2013-08-27	25943.5	5315.75	11.1606	49.0636	0.0121177
8	2	Hybrid ryegrass	337	Scotland	2011	2011-08-22	2013-08-27	29118.5	5531.86	11.5288	55.6945	0.0104649
8	2	Hybrid ryegrass	337	Scotland	2011	2011-08-22	2013-08-27	30399.6	5268.26	8.47448	45.8549	0.00849599
8	2	Hybrid ryegrass	338	Scotland	2011	2011-08-22	2013-08-27	41574.1	8002.29	13.594	74.7835	0.0207507
8	2	Hybrid ryegrass	338	Scotland	2011	2011-08-22	2013-08-27	29267.3	5370.26	11.972	52.2308	0.0126555
8	2	Hybrid ryegrass	338	Scotland	2011	2011-08-22	2013-08-27	39416.9	7302.03	14.7143	65.9855	0.0195134
8	2	Hybrid ryegrass	338	Scotland	2011	2011-08-22	2013-08-27	32896.3	5279.92	10.965	45.647	0.0124466
8	2	Hybrid ryegrass	339	Scotland	2011	2011-08-22	2013-08-27	29718.5	4777.12	9.58312	39.0576	0.00883302
8	2	Hybrid ryegrass	86	Scotland	2011	2011-08-22	2013-08-27	26944.3	4650.72	6.57116	42.6863	0.00696019
8	2	Hybrid ryegrass	339	Scotland	2011	2011-08-22	2013-08-27	27754.7	6059.77	12.8161	52.9573	0.0153984
8	2	Hybrid ryegrass	339	Scotland	2011	2011-08-22	2013-08-27	27793	5552.89	9.28224	43.3411	0.00887662
8	2	Hybrid ryegrass	340	Scotland	2011	2011-08-22	2013-08-27	28642.8	4989.54	9.95212	43.9105	0.0102864
8	2	Hybrid ryegrass	340	Scotland	2011	2011-08-22	2013-08-27	34728.4	6526.6	9.56231	62.5644	0.00879033
8	2	Hybrid ryegrass	340	Scotland	2011	2011-08-22	2013-08-27	33273.7	6536.9	12.1916	60.5133	0.0156185
8	2	Hybrid ryegrass	340	Scotland	2011	2011-08-22	2013-08-27	29520.7	5484.1	10.652	43.4439	0.0146596
8	2	Hybrid ryegrass	341	Scotland	2011	2011-08-22	2013-08-27	30814.9	5690.13	11.2961	56.5911	0.0100516
8	2	Hybrid ryegrass	341	Scotland	2011	2011-08-22	2013-08-27	32697.6	4471.5	7.64774	44.2233	0.00649395
8	2	Hybrid ryegrass	341	Scotland	2011	2011-08-22	2013-08-27	26070.1	5171.29	13.4117	48.3148	0.0135112
8	2	Hybrid ryegrass	341	Scotland	2011	2011-08-22	2013-08-27	32071.9	4842.77	10.7752	45.3657	0.0101776
8	2	Hybrid ryegrass	342	Scotland	2011	2011-08-22	2013-08-27	28763.2	6881.45	8.16075	59.5013	0.00741317
8	2	Hybrid ryegrass	342	Scotland	2011	2011-08-22	2013-08-27	33265	6140.8	7.88413	56.6117	0.00679145
8	2	Hybrid ryegrass	342	Scotland	2011	2011-08-22	2013-08-27	28086.1	6888.27	10.3781	63.9516	0.0116859
8	2	Hybrid ryegrass	342	Scotland	2011	2011-08-22	2013-08-27	29648.6	6577.88	7.47749	54.1353	0.00716091
8	2	Hybrid ryegrass	343	Scotland	2011	2011-08-22	2013-08-27	28910.7	5261.61	11.0077	41.2205	0.0101016
8	2	Hybrid ryegrass	343	Scotland	2011	2011-08-22	2013-08-27	34895.7	6072.64	10.5347	51.6343	0.00896185
8	2	Hybrid ryegrass	343	Scotland	2011	2011-08-22	2013-08-27	32690.6	6247.53	9.456	55.086	0.00887728
8	2	Hybrid ryegrass	343	Scotland	2011	2011-08-22	2013-08-27	27973.8	5174.48	8.6866	36.2529	0.00799298
8	2	Hybrid ryegrass	344	Scotland	2011	2011-08-22	2013-08-27	30087.3	6076.31	9.84796	54.822	0.00924056
8	2	Hybrid ryegrass	344	Scotland	2011	2011-08-22	2013-08-27	33356.9	5741.08	10.1397	58.936	0.00883823
8	2	Hybrid ryegrass	344	Scotland	2011	2011-08-22	2013-08-27	27388.6	6009.38	11.3467	54.3027	0.0123511
8	2	Hybrid ryegrass	344	Scotland	2011	2011-08-22	2013-08-27	32040	5937.94	11.7936	53.7267	0.0127875
8	2	Hybrid ryegrass	345	Scotland	2011	2011-08-22	2013-08-27	30118.8	4252.5	9.27667	39.4709	0.010456
8	2	Hybrid ryegrass	345	Scotland	2011	2011-08-22	2013-08-27	27761.7	4363.44	11.5867	37.3785	0.0146487
8	2	Hybrid ryegrass	345	Scotland	2011	2011-08-22	2013-08-27	29857.2	4742.91	11.4496	37.2389	0.0143138
8	2	Hybrid ryegrass	345	Scotland	2011	2011-08-22	2013-08-27	31898.8	5310.92	12.7142	45.6428	0.0182128
8	2	Hybrid ryegrass	346	Scotland	2011	2011-08-22	2013-08-27	32238.6	6122.06	10.0122	52.076	0.0118863
8	2	Hybrid ryegrass	346	Scotland	2011	2011-08-22	2013-08-27	34513.4	5263.81	8.81736	47.989	0.00725891
8	2	Hybrid ryegrass	346	Scotland	2011	2011-08-22	2013-08-27	31366.2	5514.34	11.3488	48.8557	0.0119892
8	2	Hybrid ryegrass	346	Scotland	2011	2011-08-22	2013-08-27	28076.6	5864.65	15.231	55.7546	0.0175419
8	2	Hybrid ryegrass	347	Scotland	2011	2011-08-22	2013-08-27	25858.2	5644.88	7.94024	47.8475	0.0106334
8	2	Hybrid ryegrass	347	Scotland	2011	2011-08-22	2013-08-27	20669.7	3996.04	7.38141	31.6087	0.008022
8	2	Hybrid ryegrass	347	Scotland	2011	2011-08-22	2013-08-27	27323.1	5635.84	14.0571	46.8294	0.0145644
8	2	Hybrid ryegrass	347	Scotland	2011	2011-08-22	2013-08-27	31998.5	5081.8	8.51516	45.3598	0.00856093
8	2	Hybrid ryegrass	348	Scotland	2011	2011-08-22	2013-08-27	29778.8	4090.1	6.22317	38.7843	0.00746821
8	2	Hybrid ryegrass	348	Scotland	2011	2011-08-22	2013-08-27	23062.6	4761.05	10.0372	40.8139	0.0130302
8	2	Hybrid ryegrass	348	Scotland	2011	2011-08-22	2013-08-27	26822.5	4735.32	10.8539	45.96	0.0173741
8	2	Hybrid ryegrass	348	Scotland	2011	2011-08-22	2013-08-27	25386.2	5390.02	15.9276	51.1446	0.0235019
8	2	Lolium multiflorum	91	Scotland	2011	2011-08-22	2013-08-27	29436.2	4952.32	12.2761	45.1641	0.013559
13	2	Hybrid ryegrass	11	Aberystwyth	2012	2012-09-14	2013-08-29	29979.3	5413.25	17.9703	11.2989	0.0383089
13	2	Hybrid ryegrass	11	Aberystwyth	2012	2012-09-14	2013-08-29	35646.4	4423.58	14.3077	7.37353	0.0164498
13	2	Hybrid ryegrass	11	Aberystwyth	2012	2012-09-14	2013-08-29	30858.2	5213.41	20.3435	12.1268	0.0452908
13	2	Hybrid ryegrass	11	Aberystwyth	2012	2012-09-14	2013-08-29	29084.2	4270.53	13.6383	8.70298	0.0242978
13	2	Hybrid ryegrass	12	Aberystwyth	2012	2012-09-14	2013-08-29	29128.3	4988.51	14.1554	8.96199	0.0195823
13	2	Hybrid ryegrass	12	Aberystwyth	2012	2012-09-14	2013-08-29	32831.1	5637.09	16.1882	10.2113	0.0240111
13	2	Hybrid ryegrass	12	Aberystwyth	2012	2012-09-14	2013-08-29	33628.2	4960.58	18.0418	9.1408	0.0255058
13	2	Hybrid ryegrass	12	Aberystwyth	2012	2012-09-14	2013-08-29	23940.2	5591.13	17.5471	9.29631	0.039409
15	2	Hybrid ryegrass	11	Scotland	2012	2012-08-20	2013-08-23	22656.5	3276.37	14.8085	23.9301	0.014116
15	2	Hybrid ryegrass	11	Scotland	2012	2012-08-20	2013-08-23	25544.1	4068.46	17.6228	31.974	0.0171116
15	2	Hybrid ryegrass	11	Scotland	2012	2012-08-20	2013-08-23	11886.3	1565.29	7.53577	11.048	0.00675645
15	2	Hybrid ryegrass	11	Scotland	2012	2012-08-20	2013-08-23	27835.8	3309.27	9.90278	25.1399	0.00911365
15	2	Hybrid ryegrass	12	Scotland	2012	2012-08-20	2013-08-23	19612.4	6261.68	17.9018	11.6632	0.0465554
15	2	Hybrid ryegrass	12	Scotland	2012	2012-08-20	2013-08-23	26934.4	2908.03	11.9822	22.1969	0.00814888
15	2	Hybrid ryegrass	12	Scotland	2012	2012-08-20	2013-08-23	27819.9	3291.18	12.8422	24.6738	0.0091714
15	2	Hybrid ryegrass	12	Scotland	2012	2012-08-20	2013-08-23	26132.7	2918.06	13.6062	20.3247	0.00922134
6	1	Lolium perenne	5	Scotland	2010	2010-08-16	2013-09-03	26408.9	4735.62	6.72646	26.1667	0.00575819
6	1	Lolium perenne	5	Scotland	2010	2010-08-16	2013-09-03	23178.5	5166.08	6.37105	25.9514	0.00836314
6	1	Lolium perenne	5	Scotland	2010	2010-08-16	2013-09-03	23982.5	5256.56	6.08482	30.0962	0.00540666
6	1	Lolium perenne	6	Scotland	2010	2010-08-16	2013-09-03	23869	4820.89	7.80459	26.1927	0.00622296
6	1	Lolium perenne	7	Scotland	2010	2010-08-16	2013-09-03	23519.8	4481.36	5.94443	25.9656	0.00630214
6	1	Lolium perenne	7	Scotland	2010	2010-08-16	2013-09-03	25293.1	4321.05	5.88219	23.696	0.00462585
6	1	Lolium perenne	7	Scotland	2010	2010-08-16	2013-09-03	23391.9	4261.46	5.75202	20.8804	0.00419458
6	1	Lolium perenne	7	Scotland	2010	2010-08-16	2013-09-03	22614.3	4181.95	5.81036	22.4224	0.00489219
6	1	Lolium perenne	8	Scotland	2010	2010-08-16	2013-09-03	25314.6	4670.24	8.2237	25.0623	0.00736571
6	1	Lolium perenne	8	Scotland	2010	2010-08-16	2013-09-03	22487.8	4477.67	8.92257	29.6757	0.00896199
6	1	Lolium perenne	9	Scotland	2010	2010-08-16	2013-09-03	26135.4	5095.44	3.92169	26.5933	0.00292516
6	1	Lolium perenne	10	Scotland	2010	2010-08-16	2013-09-03	24436.7	4644.52	5.94602	22.5227	0.00566069
6	1	Lolium perenne	10	Scotland	2010	2010-08-16	2013-09-03	22546.9	4304.13	6.16589	24.8564	0.00598504
6	1	Lolium perenne	15	Scotland	2010	2010-08-16	2013-09-03	24254.4	5393.38	7.65485	28.0972	0.00840435
6	1	Lolium perenne	15	Scotland	2010	2010-08-16	2013-09-03	27424.5	5375.91	6.55669	29.8618	0.00809855
6	1	Lolium perenne	16	Scotland	2010	2010-08-16	2013-09-03	23403.8	4870.05	5.75516	25.4031	0.00447866
6	1	Lolium perenne	16	Scotland	2010	2010-08-16	2013-09-03	25848.8	5151.37	4.73933	26.766	0.00344535
6	1	Lolium perenne	16	Scotland	2010	2010-08-16	2013-09-03	22745.1	4484.4	5.12564	26.3935	0.00352759
6	1	Lolium perenne	17	Scotland	2010	2010-08-16	2013-09-03	27568.8	5448.44	9.6519	29.1189	0.00735865
6	1	Lolium perenne	17	Scotland	2010	2010-08-16	2013-09-03	27534.1	5157.63	9.27989	28.6245	0.00869758
6	1	Lolium perenne	18	Scotland	2010	2010-08-16	2013-09-03	23281.1	4070.05	5.08629	21.2154	0.00445068
6	1	Lolium perenne	18	Scotland	2010	2010-08-16	2013-09-03	21610	4324.5	5.91027	24.2987	0.00549214
6	1	Lolium perenne	19	Scotland	2010	2010-08-16	2013-09-03	26348	4277.63	4.66266	21.8023	0.00421999
6	1	Lolium perenne	21	Scotland	2010	2010-08-16	2013-09-03	23922.8	4861.05	4.83798	24.1169	0.0057488
6	1	Lolium perenne	21	Scotland	2010	2010-08-16	2013-09-03	27522.4	5014.09	4.85665	34.3938	0.00462969
6	1	Lolium perenne	22	Scotland	2010	2010-08-16	2013-09-03	23764.3	4564.29	5.40003	22.0632	0.00514151
6	1	Lolium perenne	23	Scotland	2010	2010-08-16	2013-09-03	26274.9	4589.66	8.21922	25.9272	0.00679882
6	1	Lolium perenne	23	Scotland	2010	2010-08-16	2013-09-03	25558.3	4696.93	8.55425	28.6881	0.00819205
6	1	Lolium perenne	24	Scotland	2010	2010-08-16	2013-09-03	23514.7	5218.72	6.08194	28.968	0.00495222
6	1	Lolium perenne	24	Scotland	2010	2010-08-16	2013-09-03	24455.9	4784.95	4.67908	23.215	0.0037772
6	1	Lolium perenne	24	Scotland	2010	2010-08-16	2013-09-03	25296.3	4831.47	4.8342	24.0028	0.00479466
6	1	Lolium perenne	48	Scotland	2010	2010-08-16	2013-09-03	22524.9	4955.92	4.50554	24.4966	0.00546895
6	1	Lolium perenne	307	Scotland	2010	2010-08-16	2013-09-03	25202.8	4870.03	5.7403	28.0659	0.00435759
6	1	Lolium perenne	309	Scotland	2010	2010-08-16	2013-09-03	23273.8	4740.99	3.22235	22.7775	0.00344581
6	1	Lolium perenne	309	Scotland	2010	2010-08-16	2013-09-03	21772.6	5090.01	5.05157	25.7281	0.00435559
6	1	Lolium perenne	309	Scotland	2010	2010-08-16	2013-09-03	25841	5071.11	4.09609	27.2157	0.00352982
11	4.68	Festuca arundinacea	89	Aberystwyth	2011	2011-08-08	2013-09-06	31258.5	3619.73	14.365	9.93397	0.006555
11	4.68	Festuca arundinacea	89	Aberystwyth	2011	2011-08-08	2013-09-06	34652.1	3909.86	15.5636	10.3028	0.00787219
11	4.68	Festuca arundinacea	89	Aberystwyth	2011	2011-08-08	2013-09-06	30758.8	3557.74	14.8023	10.1431	0.00754043
11	4.68	Festuca arundinacea	89	Aberystwyth	2011	2011-08-08	2013-09-06	33434.1	3978.62	13.7585	10.2531	0.00758697
11	4.68	Festuca arundinacea	90	Aberystwyth	2011	2011-08-08	2013-09-06	34579.8	3585.02	13.5959	10.7887	0.0115648
11	4.68	Festuca arundinacea	90	Aberystwyth	2011	2011-08-08	2013-09-06	29516.7	4037.83	13.6134	9.69055	0.0067944
11	4.68	Festuca arundinacea	90	Aberystwyth	2011	2011-08-08	2013-09-06	32556	3220.9	14.2407	9.77656	0.00701201
11	4.68	Festuca arundinacea	90	Aberystwyth	2011	2011-08-08	2013-09-06	30588.7	3082.42	16.5982	10.9364	0.00865436
11	4.68	Festuca arundinacea	101	Aberystwyth	2011	2011-08-08	2013-09-06	31204.6	4111.67	14.8335	10.3559	0.00807267
11	4.68	Festuca arundinacea	101	Aberystwyth	2011	2011-08-08	2013-09-06	30321	4056.91	16.8405	11.0354	0.0154072
11	4.68	Festuca arundinacea	101	Aberystwyth	2011	2011-08-08	2013-09-06	34289.4	4895.74	15.0186	11.3301	0.0104068
11	4.68	Festuca arundinacea	101	Aberystwyth	2011	2011-08-08	2013-09-06	30877.9	4057.51	14.5333	10.066	0.00842251
11	4.68	Festuca arundinacea	102	Aberystwyth	2011	2011-08-08	2013-09-06	28128.6	4082.79	10.351	7.8036	0.00561255
11	4.68	Festuca arundinacea	102	Aberystwyth	2011	2011-08-08	2013-09-06	30199.2	4345.42	13.7129	10.1606	0.00722391
11	4.68	Festuca arundinacea	102	Aberystwyth	2011	2011-08-08	2013-09-06	28470.6	4141.08	11.4591	9.07439	0.00656143
11	4.68	Festuca arundinacea	102	Aberystwyth	2011	2011-08-08	2013-09-06	26019.4	4673.13	12.0963	8.95294	0.00633604
11	4.68	Festuca arundinacea	103	Aberystwyth	2011	2011-08-08	2013-09-06	30329.2	4886.11	11.0246	9.88841	0.00703813
11	4.68	Festuca arundinacea	103	Aberystwyth	2011	2011-08-08	2013-09-06	31329.8	4486.24	11.0346	8.52202	0.00626904
11	4.68	Festuca arundinacea	103	Aberystwyth	2011	2011-08-08	2013-09-06	32980.3	5025.02	13.2335	11.3652	0.00842126
11	4.68	Festuca arundinacea	103	Aberystwyth	2011	2011-08-08	2013-09-06	31771.1	4306.58	11.3715	10.9981	0.00677353
11	4.68	Festuca arundinacea	104	Aberystwyth	2011	2011-08-08	2013-09-06	32220.9	4518.81	16.0346	10.8824	0.00928598
11	4.68	Festuca arundinacea	104	Aberystwyth	2011	2011-08-08	2013-09-06	30254.1	3993.73	12.2912	9.41354	0.00652042
11	4.68	Festuca arundinacea	104	Aberystwyth	2011	2011-08-08	2013-09-06	31375.4	4284.86	14.2913	10.6489	0.00832762
11	4.68	Festuca arundinacea	105	Aberystwyth	2011	2011-08-08	2013-09-06	28093.2	4182.37	13.8385	9.22747	0.00898108
11	4.68	Festuca arundinacea	105	Aberystwyth	2011	2011-08-08	2013-09-06	32278.2	4775.87	13.3947	10.7973	0.00985444
11	4.68	Festuca arundinacea	105	Aberystwyth	2011	2011-08-08	2013-09-06	30496.5	3767.88	11.513	9.04062	0.0167832
11	4.68	Festuca arundinacea	105	Aberystwyth	2011	2011-08-08	2013-09-06	28730.8	4426.88	16.0488	10.9748	0.010922
11	4.68	Festuca arundinacea	106	Aberystwyth	2011	2011-08-08	2013-09-06	33210.7	4645.67	11.7016	9.49158	0.0084356
11	4.68	Festuca arundinacea	106	Aberystwyth	2011	2011-08-08	2013-09-06	30091.3	4685.09	12.2476	10.088	0.0085475
11	4.68	Festuca arundinacea	106	Aberystwyth	2011	2011-08-08	2013-09-06	32946.5	4958.82	9.99483	9.29907	0.00629871
11	4.68	Festuca arundinacea	106	Aberystwyth	2011	2011-08-08	2013-09-06	31854.9	4801.82	11.4386	9.25437	0.00795588
11	4.68	Festuca arundinacea	107	Aberystwyth	2011	2011-08-08	2013-09-06	30429.3	4197.1	13.6518	10.4182	0.00775032
11	4.68	Festuca arundinacea	107	Aberystwyth	2011	2011-08-08	2013-09-06	30075.5	4210.06	11.6179	8.9446	0.00681481
11	4.68	Festuca arundinacea	107	Aberystwyth	2011	2011-08-08	2013-09-06	29946.1	4461.73	14.1798	11.1158	0.00852484
11	4.68	Festuca arundinacea	107	Aberystwyth	2011	2011-08-08	2013-09-06	31557.8	4555.08	13.879	10.4731	0.00764588
11	4.68	Festuca arundinacea	116	Aberystwyth	2011	2011-08-08	2013-09-06	31902.4	4204.69	16.2522	10.5787	0.00831721
11	4.68	Festuca arundinacea	116	Aberystwyth	2011	2011-08-08	2013-09-06	28770.6	3783.44	15.1603	10.0852	0.00766621
11	4.68	Festuca arundinacea	116	Aberystwyth	2011	2011-08-08	2013-09-06	30045.6	4126.6	12.9335	8.8716	0.00694287
11	4.68	Festuca arundinacea	116	Aberystwyth	2011	2011-08-08	2013-09-06	31591.9	4169.78	12.4707	8.86478	0.00634707

## Sheet: Spring cut 2014
Experiment number	Plot area (m2)	Species	Variety	Experiment location	Sowing year	Sowing date	Harvest date	K concentration (mg kg -1)	Ca concentration (mg kg -1)	Rb concentration (mg kg -1)	Sr concentration (mg kg -1)	Cs concentration (mg kg -1)
7	2	Hybrid ryegrass	11	11	Aberystwyth	2011-08-08	2014-05-29	21427.3	3645.14	13.5452	7.1689	0.0135367
7	2	Hybrid ryegrass	11	11	Aberystwyth	2011-08-08	2014-05-29	21398.2	3577.78	13.8022	6.86472	0.0142762
7	2	Hybrid ryegrass	11	11	Aberystwyth	2011-08-08	2014-05-29	19407.3	4120.45	12.4718	6.92758	0.016922
7	2	Hybrid ryegrass	11	11	Aberystwyth	2011-08-08	2014-05-29	21149.6	3669.08	13.864	6.6013	0.0150804
7	2	Hybrid ryegrass	12	12	Aberystwyth	2011-08-08	2014-05-29	23043.2	3166.85	9.97521	5.26999	0.00740626
7	2	Hybrid ryegrass	12	12	Aberystwyth	2011-08-08	2014-05-29	20049	3201.56	10.8833	5.66198	0.0100789
7	2	Hybrid ryegrass	12	12	Aberystwyth	2011-08-08	2014-05-29	22900.2	3235.29	8.85229	5.21969	0.00783104
7	2	Hybrid ryegrass	12	12	Aberystwyth	2011-08-08	2014-05-29	21940.4	3052.17	9.46255	5.45421	0.00790393
7	2	Hybrid ryegrass	334	334	Aberystwyth	2011-08-08	2014-05-29	20810.1	3707.29	10.4887	6.24339	0.0105891
7	2	Hybrid ryegrass	334	334	Aberystwyth	2011-08-08	2014-05-29	24794.9	4100.63	11.8061	7.31304	0.00843049
7	2	Hybrid ryegrass	334	334	Aberystwyth	2011-08-08	2014-05-29	23207.4	4028.08	10.9204	7.1107	0.0101153
7	2	Hybrid ryegrass	334	334	Aberystwyth	2011-08-08	2014-05-29	22975.1	3890.66	9.9278	6.42838	0.00815267
7	2	Hybrid ryegrass	335	335	Aberystwyth	2011-08-08	2014-05-29	17770.1	3260.21	11.8714	6.63401	0.0147457
7	2	Hybrid ryegrass	335	335	Aberystwyth	2011-08-08	2014-05-29	21611	3536.93	11.7358	6.16877	0.0114914
7	2	Hybrid ryegrass	335	335	Aberystwyth	2011-08-08	2014-05-29	18056.2	2443.83	7.67624	4.1314	0.00944066
7	2	Hybrid ryegrass	335	335	Aberystwyth	2011-08-08	2014-05-29	21381.7	3326.32	10.9312	6.03933	0.00990188
7	2	Hybrid ryegrass	336	336	Aberystwyth	2011-08-08	2014-05-29	22174.7	3408.83	11.2744	5.98549	0.00986118
7	2	Hybrid ryegrass	336	336	Aberystwyth	2011-08-08	2014-05-29	22261.4	4021.89	9.22685	6.70396	0.00874308
7	2	Hybrid ryegrass	336	336	Aberystwyth	2011-08-08	2014-05-29	21425.6	3475.8	10.1785	6.14237	0.00919921
7	2	Hybrid ryegrass	336	336	Aberystwyth	2011-08-08	2014-05-29	20362.6	3192.41	10.0634	5.32556	0.00736759
7	2	Hybrid ryegrass	337	337	Aberystwyth	2011-08-08	2014-05-29	25052.7	3958.08	8.36024	8.00979	0.0162605
7	2	Hybrid ryegrass	337	337	Aberystwyth	2011-08-08	2014-05-29	26640	4038.95	9.44941	7.37916	0.0107671
7	2	Hybrid ryegrass	337	337	Aberystwyth	2011-08-08	2014-05-29	24649.7	3537.95	9.78619	7.05533	0.00796588
7	2	Hybrid ryegrass	337	337	Aberystwyth	2011-08-08	2014-05-29	23471.1	3687.09	10.7658	7.60295	0.00902699
7	2	Hybrid ryegrass	338	338	Aberystwyth	2011-08-08	2014-05-29	23637.1	3831.43	11.1414	7.71516	0.0100316
7	2	Hybrid ryegrass	338	338	Aberystwyth	2011-08-08	2014-05-29	22548.1	3786.08	8.8812	6.06531	0.00974301
7	2	Hybrid ryegrass	338	338	Aberystwyth	2011-08-08	2014-05-29	23370.2	3726.16	10.9767	6.37334	0.0114546
7	2	Hybrid ryegrass	338	338	Aberystwyth	2011-08-08	2014-05-29	23835.5	3419.08	9.04031	6.14303	0.0144441
7	2	Hybrid ryegrass	339	339	Aberystwyth	2011-08-08	2014-05-29	25427.6	3602.06	11.3707	6.9625	0.00726033
7	2	Hybrid ryegrass	339	339	Aberystwyth	2011-08-08	2014-05-29	20275.5	2863.4	6.00422	4.4062	0.00570694
7	2	Hybrid ryegrass	339	339	Aberystwyth	2011-08-08	2014-05-29	23893.2	3794.91	9.74403	6.40154	0.00778165
7	2	Hybrid ryegrass	339	339	Aberystwyth	2011-08-08	2014-05-29	22356.1	3225.1	9.97253	5.13587	0.00761439
7	2	Hybrid ryegrass	340	340	Aberystwyth	2011-08-08	2014-05-29	23318.1	4160.11	12.2058	8.55073	0.00949805
7	2	Hybrid ryegrass	340	340	Aberystwyth	2011-08-08	2014-05-29	23572.4	3978.9	9.38615	7.25271	0.00970844
7	2	Hybrid ryegrass	340	340	Aberystwyth	2011-08-08	2014-05-29	22600.4	3554.52	9.91136	7.08325	0.00931751
7	2	Hybrid ryegrass	340	340	Aberystwyth	2011-08-08	2014-05-29	22246	3528.41	13.1911	7.94412	0.0100637
7	2	Hybrid ryegrass	341	341	Aberystwyth	2011-08-08	2014-05-29	23357.6	3765.94	10.4738	6.82656	0.00874792
7	2	Hybrid ryegrass	341	341	Aberystwyth	2011-08-08	2014-05-29	23852.5	3958.87	14.2143	7.45065	0.0110229
7	2	Hybrid ryegrass	341	341	Aberystwyth	2011-08-08	2014-05-29	23003.7	3432.93	12.0975	6.57001	0.00835954
7	2	Hybrid ryegrass	341	341	Aberystwyth	2011-08-08	2014-05-29	25101.9	3687.13	13.0504	6.36915	0.010479
7	2	Hybrid ryegrass	342	342	Aberystwyth	2011-08-08	2014-05-29	21706.7	3613.73	10.8157	6.60256	0.00799819
7	2	Hybrid ryegrass	342	342	Aberystwyth	2011-08-08	2014-05-29	22773.6	3361.42	8.44919	5.39537	0.00749775
7	2	Hybrid ryegrass	342	342	Aberystwyth	2011-08-08	2014-05-29	20894.8	3481.68	7.40972	5.45639	0.00964639
7	2	Hybrid ryegrass	342	342	Aberystwyth	2011-08-08	2014-05-29	24120.2	4231.77	10.6933	6.94343	0.0127384
7	2	Hybrid ryegrass	343	343	Aberystwyth	2011-08-08	2014-05-29	23258.6	4261.89	13.3304	7.02938	0.0104507
7	2	Hybrid ryegrass	343	343	Aberystwyth	2011-08-08	2014-05-29	23825.2	4300.04	12.0301	8.04634	0.010199
7	2	Hybrid ryegrass	343	343	Aberystwyth	2011-08-08	2014-05-29	23230.5	3778.14	10.5468	6.07057	0.00972568
7	2	Hybrid ryegrass	343	343	Aberystwyth	2011-08-08	2014-05-29	24210.8	3649.61	10.768	6.16804	0.0110246
7	2	Hybrid ryegrass	344	344	Aberystwyth	2011-08-08	2014-05-29	23458.7	3897.68	10.4215	6.77725	0.00895426
7	2	Hybrid ryegrass	344	344	Aberystwyth	2011-08-08	2014-05-29	22809.7	3641.1	10.4158	6.97528	0.00974257
7	2	Hybrid ryegrass	344	344	Aberystwyth	2011-08-08	2014-05-29	22567.5	4318.58	11.3118	7.23093	0.0120779
7	2	Hybrid ryegrass	344	344	Aberystwyth	2011-08-08	2014-05-29	23496.6	3971.74	10.6452	7.08288	0.0109529
7	2	Hybrid ryegrass	345	345	Aberystwyth	2011-08-08	2014-05-29	22053.3	3423.14	10.4676	7.55438	0.00887621
7	2	Hybrid ryegrass	345	345	Aberystwyth	2011-08-08	2014-05-29	22533.6	3404.98	10.2664	6.25966	0.0135951
7	2	Hybrid ryegrass	345	345	Aberystwyth	2011-08-08	2014-05-29	21374.9	3671.9	11.7134	6.92149	0.0120972
7	2	Hybrid ryegrass	345	345	Aberystwyth	2011-08-08	2014-05-29	21487.5	3218.95	10.3276	6.29965	0.00815597
7	2	Hybrid ryegrass	346	346	Aberystwyth	2011-08-08	2014-05-29	22971.1	3591.94	13.0437	6.07808	0.00958377
7	2	Hybrid ryegrass	346	346	Aberystwyth	2011-08-08	2014-05-29	22037.5	2988.48	8.77809	4.75681	0.00796197
7	2	Hybrid ryegrass	346	346	Aberystwyth	2011-08-08	2014-05-29	20109.6	2577.98	7.70508	4.0762	0.00802899
7	2	Hybrid ryegrass	346	346	Aberystwyth	2011-08-08	2014-05-29	21772	3676.39	12.1159	6.62744	0.00934147
7	2	Hybrid ryegrass	347	347	Aberystwyth	2011-08-08	2014-05-29	23633.8	4696.3	11.4305	7.68008	0.0131406
7	2	Hybrid ryegrass	347	347	Aberystwyth	2011-08-08	2014-05-29	22123	3976.1	12.7764	6.76657	0.0110327
7	2	Hybrid ryegrass	347	347	Aberystwyth	2011-08-08	2014-05-29	24538.1	4736.37	11.7721	8.57211	0.0102339
7	2	Hybrid ryegrass	347	347	Aberystwyth	2011-08-08	2014-05-29	32708.4	5911.63	15.9216	9.82741	0.0122916
7	2	Hybrid ryegrass	348	348	Aberystwyth	2011-08-08	2014-05-29	23854.8	3748.29	11.8353	6.57579	0.00971296
7	2	Hybrid ryegrass	348	348	Aberystwyth	2011-08-08	2014-05-29	23810	3726.65	13.2994	6.964	0.0105663
7	2	Hybrid ryegrass	348	348	Aberystwyth	2011-08-08	2014-05-29	24009.6	3601.93	10.0882	6.33979	0.00929406
7	2	Hybrid ryegrass	348	348	Aberystwyth	2011-08-08	2014-05-29	22977.1	3597.76	8.5639	6.21068	0.00949138
8	2	Hybrid ryegrass	11	11	Scotland	2011-08-22	2014-05-19	21895.4	2520.76	6.09735	24.897	0.00497765
8	2	Hybrid ryegrass	11	11	Scotland	2011-08-22	2014-05-19	21496	2653.82	4.24847	25.3523	0.0030452
8	2	Hybrid ryegrass	11	11	Scotland	2011-08-22	2014-05-19	20961.5	2396.01	8.85554	23.6771	0.00627374
8	2	Hybrid ryegrass	11	11	Scotland	2011-08-22	2014-05-19	18897.6	2347.82	7.34096	19.9163	0.00529057
8	2	Hybrid ryegrass	12	12	Scotland	2011-08-22	2014-05-19	23135.4	3266.19	7.34348	31.5715	0.00627132
8	2	Hybrid ryegrass	12	12	Scotland	2011-08-22	2014-05-19	21997.7	2838.7	9.85007	33.0145	0.00931034
8	2	Hybrid ryegrass	12	12	Scotland	2011-08-22	2014-05-19	21590.2	2888.13	6.86631	30.0666	0.00542141
8	2	Hybrid ryegrass	12	12	Scotland	2011-08-22	2014-05-19	21929.5	2941.25	5.73173	29.7799	0.00362477
8	2	Hybrid ryegrass	334	334	Scotland	2011-08-22	2014-05-19	20935	3114.58	9.34747	33.5045	0.00744313
8	2	Hybrid ryegrass	334	334	Scotland	2011-08-22	2014-05-19	23106.6	3271.41	6.02609	31.3638	0.0051111
8	2	Hybrid ryegrass	334	334	Scotland	2011-08-22	2014-05-19	23255.1	3421.52	5.8281	33.6155	0.00561928
8	2	Hybrid ryegrass	334	334	Scotland	2011-08-22	2014-05-19	20055	3538.3	8.01519	35.1602	0.00590704
8	2	Hybrid ryegrass	335	335	Scotland	2011-08-22	2014-05-19	22168.3	2917.42	10.6249	32.6389	0.0107665
8	2	Hybrid ryegrass	335	335	Scotland	2011-08-22	2014-05-19	21164.8	2620	11.9584	26.7506	0.0093772
8	2	Hybrid ryegrass	335	335	Scotland	2011-08-22	2014-05-19	23312.9	2983.03	8.19191	28.4989	0.00777883
8	2	Hybrid ryegrass	335	335	Scotland	2011-08-22	2014-05-19	22564.3	2835.4	8.47338	27.1255	0.00662105
8	2	Hybrid ryegrass	336	336	Scotland	2011-08-22	2014-05-19	20420.9	2826.19	9.49961	29.5756	0.00799248
8	2	Hybrid ryegrass	336	336	Scotland	2011-08-22	2014-05-19	22336.9	3117.27	5.78947	31.0744	0.00516612
8	2	Hybrid ryegrass	336	336	Scotland	2011-08-22	2014-05-19	22753	3210.82	7.95594	31.3802	0.00549007
8	2	Hybrid ryegrass	336	336	Scotland	2011-08-22	2014-05-19	22494.9	3248.49	8.64372	35.7742	0.00768775
8	2	Hybrid ryegrass	337	337	Scotland	2011-08-22	2014-05-19	22680.9	4289.23	5.94557	42.9948	0.00640078
8	2	Hybrid ryegrass	337	337	Scotland	2011-08-22	2014-05-19	22112.9	4177.88	7.503	40.9039	0.00779228
8	2	Hybrid ryegrass	337	337	Scotland	2011-08-22	2014-05-19	22355.7	3801.99	6.67392	36.0852	0.00626512
8	2	Hybrid ryegrass	337	337	Scotland	2011-08-22	2014-05-19	20402.6	3501.84	7.77671	37.8638	0.00702978
8	2	Hybrid ryegrass	338	338	Scotland	2011-08-22	2014-05-19	21880.2	3197.77	9.40834	35.0664	0.00789304
8	2	Hybrid ryegrass	338	338	Scotland	2011-08-22	2014-05-19	19479.7	3228.45	7.15926	31.9453	0.00672549
8	2	Hybrid ryegrass	338	338	Scotland	2011-08-22	2014-05-19	21035.8	3326.82	10.8685	35.2464	0.0114202
8	2	Hybrid ryegrass	338	338	Scotland	2011-08-22	2014-05-19	20857.5	3193.08	4.7538	29.9063	0.0040763
8	2	Hybrid ryegrass	339	339	Scotland	2011-08-22	2014-05-19	20525.5	2662.15	8.74825	25.41	0.00656427
8	2	Hybrid ryegrass	339	339	Scotland	2011-08-22	2014-05-19	21306.5	3108.75	7.42613	31.5114	0.00644526
8	2	Hybrid ryegrass	86	86	Scotland	2011-08-22	2014-05-19	22400.4	3034.79	5.55067	29.6544	0.00460001
8	2	Hybrid ryegrass	339	339	Scotland	2011-08-22	2014-05-19	21113.4	2934.58	5.79291	26.1732	0.00436369
8	2	Hybrid ryegrass	340	340	Scotland	2011-08-22	2014-05-19	22128.3	3821.44	7.46595	34.2391	0.00631082
8	2	Hybrid ryegrass	340	340	Scotland	2011-08-22	2014-05-19	21603.7	3816.94	10.7746	38.546	0.00852701
8	2	Hybrid ryegrass	340	340	Scotland	2011-08-22	2014-05-19	22457.1	3777.91	6.14436	38.1135	0.00427828
8	2	Hybrid ryegrass	340	340	Scotland	2011-08-22	2014-05-19	21166.3	3752.45	6.57235	35.8613	0.00675448
8	2	Hybrid ryegrass	341	341	Scotland	2011-08-22	2014-05-19	22516.4	3681.7	10.0453	40.3048	0.00699346
8	2	Hybrid ryegrass	341	341	Scotland	2011-08-22	2014-05-19	21543.6	3543.15	11.6475	39.6693	0.0078751
8	2	Hybrid ryegrass	341	341	Scotland	2011-08-22	2014-05-19	22569.2	3274.7	8.29783	36.5355	0.00617753
8	2	Hybrid ryegrass	341	341	Scotland	2011-08-22	2014-05-19	21540.8	3100.24	7.91082	37.1281	0.00617141
8	2	Hybrid ryegrass	342	342	Scotland	2011-08-22	2014-05-19	24281.9	4891.77	7.42275	45.8868	0.0060186
8	2	Hybrid ryegrass	342	342	Scotland	2011-08-22	2014-05-19	22758.8	3595.55	5.47277	34.935	0.00423067
8	2	Hybrid ryegrass	342	342	Scotland	2011-08-22	2014-05-19	23465.2	3817.91	4.4691	36.3508	0.00364486
8	2	Hybrid ryegrass	342	342	Scotland	2011-08-22	2014-05-19	23396	3671.43	5.12527	34.7815	0.00325745
8	2	Hybrid ryegrass	343	343	Scotland	2011-08-22	2014-05-19	25688.8	3985.19	9.39593	40.0711	0.00715018
8	2	Hybrid ryegrass	343	343	Scotland	2011-08-22	2014-05-19	26222.4	3806.07	7.57342	39.2817	0.00579771
8	2	Hybrid ryegrass	343	343	Scotland	2011-08-22	2014-05-19	21162.4	3238.81	6.84587	28.0408	0.00480479
8	2	Hybrid ryegrass	343	343	Scotland	2011-08-22	2014-05-19	23285.9	3524.62	8.5018	34.4884	0.00595822
8	2	Hybrid ryegrass	344	344	Scotland	2011-08-22	2014-05-19	23345.5	3698.62	6.87569	37.217	0.00469836
8	2	Hybrid ryegrass	344	344	Scotland	2011-08-22	2014-05-19	24720	3793.56	11.7792	47.4231	0.00890458
8	2	Hybrid ryegrass	344	344	Scotland	2011-08-22	2014-05-19	22180.8	3316.78	7.25569	36.0107	0.00491652
8	2	Hybrid ryegrass	344	344	Scotland	2011-08-22	2014-05-19	21708.9	3744.84	9.78643	40.6729	0.00938512
8	2	Hybrid ryegrass	345	345	Scotland	2011-08-22	2014-05-19	22700.7	3031.92	8.89901	29.5242	0.00842023
8	2	Hybrid ryegrass	345	345	Scotland	2011-08-22	2014-05-19	22160.7	3085.12	10.3035	30.992	0.00910352
8	2	Hybrid ryegrass	345	345	Scotland	2011-08-22	2014-05-19	22506.8	2809.35	7.36711	27.2054	0.00584128
8	2	Hybrid ryegrass	346	346	Scotland	2011-08-22	2014-05-19	22060.6	2925.46	9.77393	31.4273	0.00741682
8	2	Hybrid ryegrass	346	346	Scotland	2011-08-22	2014-05-19	24837.1	3168.07	7.97301	32.5283	0.00496592
8	2	Hybrid ryegrass	346	346	Scotland	2011-08-22	2014-05-19	22136.9	3586.99	6.8549	35.9015	0.00562243
8	2	Hybrid ryegrass	346	346	Scotland	2011-08-22	2014-05-19	22018.7	2955.92	6.91811	25.619	0.00513611
8	2	Hybrid ryegrass	347	347	Scotland	2011-08-22	2014-05-19	21406.4	3377.01	12.8808	33.889	0.010492
8	2	Hybrid ryegrass	347	347	Scotland	2011-08-22	2014-05-19	23562.5	3480.2	8.53556	27.9405	0.00760486
8	2	Hybrid ryegrass	347	347	Scotland	2011-08-22	2014-05-19	21857.1	3363.83	7.30396	29.6356	0.00449422
8	2	Hybrid ryegrass	348	348	Scotland	2011-08-22	2014-05-19	21067.7	2831.63	9.35694	26.8279	0.00718911
8	2	Hybrid ryegrass	348	348	Scotland	2011-08-22	2014-05-19	19890.9	3149.61	7.43117	31.4459	0.00590568
8	2	Hybrid ryegrass	348	348	Scotland	2011-08-22	2014-05-19	18891	2880.83	10.6514	31.1232	0.00939725
8	2	Hybrid ryegrass	348	348	Scotland	2011-08-22	2014-05-19	23821	3274.35	8.01947	37.8121	0.00650505
13	2	Hybrid ryegrass	11	11	Aberystwyth	2012-09-14	2014-05-15	16222.1	4955.68	13.1109	9.45477	0.0234877
13	2	Hybrid ryegrass	11	11	Aberystwyth	2012-09-14	2014-05-15	20123.2	7082.63	17.0435	12.0857	0.0307672
13	2	Hybrid ryegrass	11	11	Aberystwyth	2012-09-14	2014-05-15	15990	5326.89	16.7326	11.4424	0.0270719
13	2	Hybrid ryegrass	12	12	Aberystwyth	2012-09-14	2014-05-15	19267.7	5680.44	13.9006	9.64101	0.0188066
13	2	Hybrid ryegrass	12	12	Aberystwyth	2012-09-14	2014-05-15	17877.8	5595.37	14.5134	9.98452	0.02044
13	2	Hybrid ryegrass	12	12	Aberystwyth	2012-09-14	2014-05-15	17048.3	5231.1	15.4029	9.2435	0.0208479
15	2	Hybrid ryegrass	11	11	Scotland	2012-08-20	2014-05-19	32350.5	4252.9	15.5843	37.1504	0.00995159
15	2	Hybrid ryegrass	11	11	Scotland	2012-08-20	2014-05-19	21249.5	2895.33	10.3531	23.7403	0.00724812
15	2	Hybrid ryegrass	11	11	Scotland	2012-08-20	2014-05-19	20182.6	2394.36	5.89226	19.3524	0.00432199
15	2	Hybrid ryegrass	11	11	Scotland	2012-08-20	2014-05-19	20668.4	2648.96	9.23539	22.0456	0.00562808
15	2	Hybrid ryegrass	12	12	Scotland	2012-08-20	2014-05-19	22938	2830.55	7.76617	23.7592	0.00372131
15	2	Hybrid ryegrass	12	12	Scotland	2012-08-20	2014-05-19	22531.6	2783.85	10.2216	25.0569	0.00542529
15	2	Hybrid ryegrass	12	12	Scotland	2012-08-20	2014-05-19	22916.7	2589.1	7.42557	20.5091	0.0034263
15	2	Hybrid ryegrass	12	12	Scotland	2012-08-20	2014-05-19	21199.4	2375.94	5.75967	21.0915	0.00274505

## Sheet: Summer cut 2014
Experiment number	Plot area (m2)	Species	Variety	Experiment location	Sowing year	Sowing date	Harvest date	K concentration (mg kg -1)	Ca concentration (mg kg -1)	Rb concentration (mg kg -1)	Sr concentration (mg kg -1)	Cs concentration (mg kg -1)
7	2	Hybrid ryegrass	11	Aberystwyth	2011	2011-08-08	2014-08-28	20393.6	4992.45	15.7598	9.99869	0.0401408
7	2	Hybrid ryegrass	11	Aberystwyth	2011	2011-08-08	2014-08-28	20655.4	4943.46	14.3189	9.02134	0.0493073
7	2	Hybrid ryegrass	11	Aberystwyth	2011	2011-08-08	2014-08-28	23744.8	5085.64	17.86	8.38479	0.0265999
7	2	Hybrid ryegrass	11	Aberystwyth	2011	2011-08-08	2014-08-28	16728.5	3935.8	26.3361	16.1753	0.939738
7	2	Hybrid ryegrass	12	Aberystwyth	2011	2011-08-08	2014-08-28	24438.9	5363.79	16.4994	9.11903	0.0210053
7	2	Hybrid ryegrass	12	Aberystwyth	2011	2011-08-08	2014-08-28	19525.6	6275.83	13.9032	9.89941	0.0217385
7	2	Hybrid ryegrass	12	Aberystwyth	2011	2011-08-08	2014-08-28	26242.8	5962.48	15.7349	9.63217	0.0199216
7	2	Hybrid ryegrass	12	Aberystwyth	2011	2011-08-08	2014-08-28	19347.1	5397.29	14.9845	8.58009	0.0340389
7	2	Hybrid ryegrass	334	Aberystwyth	2011	2011-08-08	2014-08-28	26569.1	5968.04	16.309	10.4291	0.044444
7	2	Hybrid ryegrass	334	Aberystwyth	2011	2011-08-08	2014-08-28	21740.7	6077.43	14.2406	9.49873	0.0154135
7	2	Hybrid ryegrass	334	Aberystwyth	2011	2011-08-08	2014-08-28	24785.1	6381.37	16.7261	10.4785	0.0183491
7	2	Hybrid ryegrass	334	Aberystwyth	2011	2011-08-08	2014-08-28	23179.7	6600.34	15.9085	10.6425	0.0375938
7	2	Hybrid ryegrass	335	Aberystwyth	2011	2011-08-08	2014-08-28	17219	4440.09	16.0282	7.04814	0.0260783
7	2	Hybrid ryegrass	335	Aberystwyth	2011	2011-08-08	2014-08-28	22219	4699.25	16.1459	7.0567	0.0277816
7	2	Hybrid ryegrass	336	Aberystwyth	2011	2011-08-08	2014-08-28	21908.7	4822.67	15.9548	7.65676	0.023916
7	2	Hybrid ryegrass	337	Aberystwyth	2011	2011-08-08	2014-08-28	29212.4	7569.15	15.8081	11.8054	0.0436204
7	2	Hybrid ryegrass	337	Aberystwyth	2011	2011-08-08	2014-08-28	25149.3	7818.03	14.5692	12.9619	0.0391881
7	2	Hybrid ryegrass	337	Aberystwyth	2011	2011-08-08	2014-08-28	25360.1	6063.42	13.3348	14.0334	0.0209496
7	2	Hybrid ryegrass	337	Aberystwyth	2011	2011-08-08	2014-08-28	24394.4	5327.35	12.4548	11.2046	0.0165444
7	2	Hybrid ryegrass	338	Aberystwyth	2011	2011-08-08	2014-08-28	23632.6	5886.41	17.6542	10.6128	0.23616
7	2	Hybrid ryegrass	338	Aberystwyth	2011	2011-08-08	2014-08-28	26284.3	5244.01	16.2456	8.98462	0.127723
7	2	Hybrid ryegrass	338	Aberystwyth	2011	2011-08-08	2014-08-28	24174.2	5762.63	14.9625	9.06749	0.0687161
7	2	Hybrid ryegrass	339	Aberystwyth	2011	2011-08-08	2014-08-28	25504.1	7918.72	14.9252	11.0318	0.0568611
7	2	Hybrid ryegrass	339	Aberystwyth	2011	2011-08-08	2014-08-28	22852.8	5625.77	14.527	10.0052	0.0619188
7	2	Hybrid ryegrass	339	Aberystwyth	2011	2011-08-08	2014-08-28	23478.7	5206.54	11.6614	8.33516	0.01666
7	2	Hybrid ryegrass	339	Aberystwyth	2011	2011-08-08	2014-08-28	21950.4	5073.39	11.4281	7.2812	0.0173841
7	2	Hybrid ryegrass	340	Aberystwyth	2011	2011-08-08	2014-08-28	22752.9	6159.4	17.41	11.8219	0.0200097
7	2	Hybrid ryegrass	340	Aberystwyth	2011	2011-08-08	2014-08-28	24120.9	6879.21	19.2423	13.4882	0.0271293
7	2	Hybrid ryegrass	340	Aberystwyth	2011	2011-08-08	2014-08-28	29311.7	5741.36	15.8724	10.8188	0.024949
7	2	Hybrid ryegrass	340	Aberystwyth	2011	2011-08-08	2014-08-28	27806.8	6293.88	15.1307	11.2218	0.0174416
7	2	Hybrid ryegrass	341	Aberystwyth	2011	2011-08-08	2014-08-28	21761.8	5801.32	15.7601	9.84497	0.0232193
7	2	Hybrid ryegrass	341	Aberystwyth	2011	2011-08-08	2014-08-28	22996.3	7192.57	19.7042	11.7845	0.0306114
7	2	Hybrid ryegrass	341	Aberystwyth	2011	2011-08-08	2014-08-28	23734.2	5918.88	16.403	10.2222	0.0242161
7	2	Hybrid ryegrass	342	Aberystwyth	2011	2011-08-08	2014-08-28	22581.5	7109.95	18.0475	11.8511	0.0407509
7	2	Hybrid ryegrass	342	Aberystwyth	2011	2011-08-08	2014-08-28	25963.1	6252.23	16.7125	9.6715	0.0196266
7	2	Hybrid ryegrass	342	Aberystwyth	2011	2011-08-08	2014-08-28	24323.7	7252.51	18.6715	11.4885	0.0299608
7	2	Hybrid ryegrass	342	Aberystwyth	2011	2011-08-08	2014-08-28	26897.1	6755.09	15.6009	10.0016	0.0254594
7	2	Hybrid ryegrass	343	Aberystwyth	2011	2011-08-08	2014-08-28	28344.7	7367	21.4896	12.859	0.0195831
7	2	Hybrid ryegrass	343	Aberystwyth	2011	2011-08-08	2014-08-28	26932.9	5804.86	16.5329	9.71456	0.0198875
7	2	Hybrid ryegrass	344	Aberystwyth	2011	2011-08-08	2014-08-28	21758.7	7107.68	15.0832	11.4045	0.109311
7	2	Hybrid ryegrass	344	Aberystwyth	2011	2011-08-08	2014-08-28	22442.9	8599.59	14.2774	12.1024	0.0317572
7	2	Hybrid ryegrass	344	Aberystwyth	2011	2011-08-08	2014-08-28	26582.7	7298.2	16.3351	11.1717	0.0387422
7	2	Hybrid ryegrass	344	Aberystwyth	2011	2011-08-08	2014-08-28	24116.1	6893.84	16.6724	11.8454	0.029274
7	2	Hybrid ryegrass	345	Aberystwyth	2011	2011-08-08	2014-08-28	25246.2	5098.82	17.2778	8.70858	0.0209545
7	2	Hybrid ryegrass	345	Aberystwyth	2011	2011-08-08	2014-08-28	24008.2	6611.89	14.9048	10.7846	0.0936234
7	2	Hybrid ryegrass	345	Aberystwyth	2011	2011-08-08	2014-08-28	24610.7	4638.39	13.7363	9.7401	0.0335079
7	2	Hybrid ryegrass	346	Aberystwyth	2011	2011-08-08	2014-08-28	25916.3	5728.48	15.3727	8.38897	0.0238715
7	2	Hybrid ryegrass	346	Aberystwyth	2011	2011-08-08	2014-08-28	21881.3	5923.48	16.502	9.21564	0.0240738
7	2	Hybrid ryegrass	346	Aberystwyth	2011	2011-08-08	2014-08-28	23272.4	5603.37	16.1457	9.30658	0.0241244
7	2	Hybrid ryegrass	347	Aberystwyth	2011	2011-08-08	2014-08-28	22732.6	5957.87	15.6755	10.4736	0.0269571
7	2	Hybrid ryegrass	347	Aberystwyth	2011	2011-08-08	2014-08-28	24444.8	7291.38	17.9437	11.5096	0.0201097
7	2	Hybrid ryegrass	347	Aberystwyth	2011	2011-08-08	2014-08-28	24042.1	5623.42	14.6634	8.82709	0.0237113
7	2	Hybrid ryegrass	348	Aberystwyth	2011	2011-08-08	2014-08-28	25270.9	8536.68	13.7222	11.2544	0.0263789
7	2	Hybrid ryegrass	348	Aberystwyth	2011	2011-08-08	2014-08-28	23855.2	4822.48	14.9008	8.29828	0.023538
7	2	Hybrid ryegrass	348	Aberystwyth	2011	2011-08-08	2014-08-28	21589.3	5453.65	16.8739	9.43565	0.0340062
7	2	Hybrid ryegrass	348	Aberystwyth	2011	2011-08-08	2014-08-28	21924.8	5705.47	14.9891	9.00851	0.041804
7	2	Hybrid ryegrass	354	Aberystwyth	2011	2011-08-08	2014-08-28	26586.5	7080.81	20.0486	11.57	0.102553
7	2	Lolium multiflorum	115	Aberystwyth	2011	2011-08-08	2014-08-28	23243.4	4853.62	17.7694	7.92591	0.0265537
8	2	Hybrid ryegrass	11	Scotland	2011	2011-08-22	2014-08-29	27246.7	4547.3	6.72682	41.8752	0.00860861
8	2	Hybrid ryegrass	11	Scotland	2011	2011-08-22	2014-08-29	22910.4	4881.11	10.7273	47.5483	0.0154446
8	2	Hybrid ryegrass	11	Scotland	2011	2011-08-22	2014-08-29	28036.8	5682.26	7.39308	53.3174	0.0112053
8	2	Hybrid ryegrass	11	Scotland	2011	2011-08-22	2014-08-29	27999.7	5051.71	10.7873	48.4477	0.0145519
8	2	Hybrid ryegrass	12	Scotland	2011	2011-08-22	2014-08-29	26024.3	5143.38	8.4128	49.4655	0.0124814
8	2	Hybrid ryegrass	12	Scotland	2011	2011-08-22	2014-08-29	26253.2	4825.99	8.01883	52.351	0.0108518
8	2	Hybrid ryegrass	334	Scotland	2011	2011-08-22	2014-08-29	24334.9	5467.1	5.42976	51.938	0.00878558
8	2	Hybrid ryegrass	334	Scotland	2011	2011-08-22	2014-08-29	25006.8	5541.02	5.30012	54.0977	0.00577078
8	2	Hybrid ryegrass	334	Scotland	2011	2011-08-22	2014-08-29	25149.9	5609.94	7.7518	59.0062	0.00935815
8	2	Hybrid ryegrass	334	Scotland	2011	2011-08-22	2014-08-29	19766.7	5063.85	6.57345	52.4555	0.00773044
8	2	Hybrid ryegrass	335	Scotland	2011	2011-08-22	2014-08-29	23577.7	4222.63	8.1321	39.4489	0.0145879
8	2	Hybrid ryegrass	335	Scotland	2011	2011-08-22	2014-08-29	22975.3	3976.94	9.43468	38.4884	0.0145734
8	2	Hybrid ryegrass	335	Scotland	2011	2011-08-22	2014-08-29	21939.3	4379.12	12.0866	47.4314	0.0179237
8	2	Hybrid ryegrass	336	Scotland	2011	2011-08-22	2014-08-29	27964.3	5072.58	10.228	52.662	0.0124115
8	2	Hybrid ryegrass	336	Scotland	2011	2011-08-22	2014-08-29	27454.5	5051.44	8.69219	48.5138	0.0117551
8	2	Hybrid ryegrass	336	Scotland	2011	2011-08-22	2014-08-29	27510.7	5270.16	9.77802	58.7808	0.0142693
8	2	Hybrid ryegrass	336	Scotland	2011	2011-08-22	2014-08-29	29428.5	5442.95	10.0454	57.4853	0.0122559
8	2	Hybrid ryegrass	337	Scotland	2011	2011-08-22	2014-08-29	22179.7	6075.4	8.37299	58.4958	0.0131558
8	2	Hybrid ryegrass	337	Scotland	2011	2011-08-22	2014-08-29	24872.5	5552.83	5.64637	51.3177	0.00702976
8	2	Hybrid ryegrass	337	Scotland	2011	2011-08-22	2014-08-29	24078	6091.27	7.83393	62.9168	0.0114551
8	2	Hybrid ryegrass	338	Scotland	2011	2011-08-22	2014-08-29	27627.4	5696.82	7.16793	50.1122	0.0157091
8	2	Hybrid ryegrass	338	Scotland	2011	2011-08-22	2014-08-29	24622.2	5719.6	9.01972	53.5258	0.013683
8	2	Hybrid ryegrass	338	Scotland	2011	2011-08-22	2014-08-29	24375.8	5389.41	9.17642	56.7203	0.0142842
8	2	Hybrid ryegrass	338	Scotland	2011	2011-08-22	2014-08-29	24316.8	4931.46	8.05035	46.1897	0.00823685
8	2	Hybrid ryegrass	86	Scotland	2011	2011-08-22	2014-08-29	24757.9	5082.4	6.67307	45.2104	0.00784739
8	2	Hybrid ryegrass	339	Scotland	2011	2011-08-22	2014-08-29	23150	5816.39	9.50524	53.5444	0.0129289
8	2	Hybrid ryegrass	339	Scotland	2011	2011-08-22	2014-08-29	24468.1	5320.46	7.86307	46.8529	0.0096191
8	2	Hybrid ryegrass	339	Scotland	2011	2011-08-22	2014-08-29	23771.4	5405.33	6.61932	44.5827	0.00687836
8	2	Hybrid ryegrass	340	Scotland	2011	2011-08-22	2014-08-29	25559	5757.82	6.70002	53.8416	0.00616094
8	2	Hybrid ryegrass	340	Scotland	2011	2011-08-22	2014-08-29	22746.2	5574.66	7.01935	54.048	0.0106337
8	2	Hybrid ryegrass	340	Scotland	2011	2011-08-22	2014-08-29	22665.7	5348.62	7.10894	49.2682	0.00833542
8	2	Hybrid ryegrass	340	Scotland	2011	2011-08-22	2014-08-29	23885	5285.58	7.20828	49.8052	0.00799946
8	2	Hybrid ryegrass	341	Scotland	2011	2011-08-22	2014-08-29	23930.2	5523.81	8.21485	56.5454	0.00973091
8	2	Hybrid ryegrass	341	Scotland	2011	2011-08-22	2014-08-29	28727.1	5187.62	6.74148	57.3166	0.00727836
8	2	Hybrid ryegrass	341	Scotland	2011	2011-08-22	2014-08-29	25431.6	6173.59	11.8158	64.1118	0.0136356
8	2	Hybrid ryegrass	341	Scotland	2011	2011-08-22	2014-08-29	29365	5975.54	8.15734	61.3029	0.00920221
8	2	Hybrid ryegrass	342	Scotland	2011	2011-08-22	2014-08-29	24972.5	5939.31	6.97796	56.8376	0.00985626
8	2	Hybrid ryegrass	342	Scotland	2011	2011-08-22	2014-08-29	22707.8	8718.25	9.62747	74.1965	0.0278203
8	2	Hybrid ryegrass	342	Scotland	2011	2011-08-22	2014-08-29	24494.5	6028.47	5.91581	55.5992	0.010095
8	2	Hybrid ryegrass	343	Scotland	2011	2011-08-22	2014-08-29	25113.9	5589.45	8.88307	51.851	0.0134471
8	2	Hybrid ryegrass	343	Scotland	2011	2011-08-22	2014-08-29	26158.2	6080.65	8.8345	54.8196	0.0102483
8	2	Hybrid ryegrass	343	Scotland	2011	2011-08-22	2014-08-29	24554.8	5272.14	8.56269	45.5312	0.00997905
8	2	Hybrid ryegrass	343	Scotland	2011	2011-08-22	2014-08-29	24020.8	5808.96	8.34813	49.3758	0.0072924
8	2	Hybrid ryegrass	344	Scotland	2011	2011-08-22	2014-08-29	23004.7	5356.98	6.29833	48.8951	0.00900837
8	2	Hybrid ryegrass	344	Scotland	2011	2011-08-22	2014-08-29	22336.9	5518.62	8.92518	53.6464	0.0117908
8	2	Hybrid ryegrass	344	Scotland	2011	2011-08-22	2014-08-29	25934.3	5820.54	7.67635	58.7461	0.0097738
8	2	Hybrid ryegrass	344	Scotland	2011	2011-08-22	2014-08-29	25766.7	5460.75	7.8363	52.585	0.00836421
8	2	Hybrid ryegrass	345	Scotland	2011	2011-08-22	2014-08-29	25739.2	4981.31	8.31345	47.5796	0.0124468
8	2	Hybrid ryegrass	345	Scotland	2011	2011-08-22	2014-08-29	24069.5	4633.49	7.52487	40.2094	0.0104523
8	2	Hybrid ryegrass	345	Scotland	2011	2011-08-22	2014-08-29	29582.5	6051.64	12.1939	56.8078	0.0197519
8	2	Hybrid ryegrass	346	Scotland	2011	2011-08-22	2014-08-29	26833.3	4905.02	8.74975	45.2145	0.0112209
8	2	Hybrid ryegrass	346	Scotland	2011	2011-08-22	2014-08-29	28524.2	5110.41	5.93645	50.69	0.00795227
8	2	Hybrid ryegrass	346	Scotland	2011	2011-08-22	2014-08-29	21625.1	4951.22	10.4435	51.352	0.0129876
8	2	Hybrid ryegrass	347	Scotland	2011	2011-08-22	2014-08-29	22744	5045.09	7.22777	45.368	0.0123443
8	2	Hybrid ryegrass	347	Scotland	2011	2011-08-22	2014-08-29	25490.1	5966.37	8.06601	46.1526	0.0104769
8	2	Hybrid ryegrass	347	Scotland	2011	2011-08-22	2014-08-29	22900.8	6122.11	11.6951	58.4345	0.0170788
8	2	Hybrid ryegrass	347	Scotland	2011	2011-08-22	2014-08-29	29848.7	6398.3	7.54311	61.9095	0.00750388
8	2	Hybrid ryegrass	348	Scotland	2011	2011-08-22	2014-08-29	20249.2	4324.18	8.66922	41.4957	0.0149072
8	2	Hybrid ryegrass	348	Scotland	2011	2011-08-22	2014-08-29	21348.2	5756.02	8.90534	57.8695	0.0286268
8	2	Hybrid ryegrass	348	Scotland	2011	2011-08-22	2014-08-29	25377.6	4518.44	6.18554	50.0266	0.0076475
8	2	Lolium multiflorum	113	Scotland	2011	2011-08-22	2014-08-29	23919	4892.46	7.51531	49.4105	0.0123343
13	2	Hybrid ryegrass	11	Aberystwyth	2011	2011-09-14	2014-08-12	19101	5846.77	16.3235	11.0421	0.0521738
13	2	Hybrid ryegrass	11	Aberystwyth	2011	2011-09-14	2014-08-12	18630.4	6186.13	18.0492	14.215	0.0650249
13	2	Hybrid ryegrass	11	Aberystwyth	2011	2011-09-14	2014-08-12	23640.9	6798.04	20.7461	13.323	0.0605042
13	2	Hybrid ryegrass	12	Aberystwyth	2011	2011-09-14	2014-08-12	25609.3	7116.41	20.2612	13.1147	0.0461388
13	2	Hybrid ryegrass	12	Aberystwyth	2011	2011-09-14	2014-08-12	21766.1	6667.13	18.9249	12.7588	0.0635994
13	2	Hybrid ryegrass	12	Aberystwyth	2011	2011-09-14	2014-08-12	19753.7	6124.59	16.1629	14.1829	0.0455426
15	2	Hybrid ryegrass	11	Scotland	2012	2012-08-20	2014-08-25	22602.1	4569.53	13.979	39.6568	0.0160402
15	2	Hybrid ryegrass	11	Scotland	2012	2012-08-20	2014-08-25	21759.6	4650.49	13.1267	40.2193	0.0144847
15	2	Hybrid ryegrass	11	Scotland	2012	2012-08-20	2014-08-25	23663.4	4527.9	12.3556	36.4297	0.0124529
15	2	Hybrid ryegrass	11	Scotland	2012	2012-08-20	2014-08-25	24938.4	4186.82	9.73314	34.9959	0.00930097
15	2	Hybrid ryegrass	12	Scotland	2012	2012-08-20	2014-08-25	23726.1	4745.6	12.3815	40.3574	0.0101832
15	2	Hybrid ryegrass	12	Scotland	2012	2012-08-20	2014-08-25	26817.8	4713.06	9.63408	41.4617	0.0060473
15	2	Hybrid ryegrass	12	Scotland	2012	2012-08-20	2014-08-25	25669.7	4775.62	11.2327	37.7327	0.00669877
15	2	Hybrid ryegrass	12	Scotland	2012	2012-08-20	2014-08-25	23525.7	4493.66	10.5454	38.7839	0.00825083
