# Supplementary material for: Forage grasses with lower uptake of caesium and strontium could provide ‘safer’ crops for radiologically contaminated areas
Source: PLoS One. 2017 May 1;12(5):e0176040. doi: 10.1371/journal.pone.0176040 (PMC5411070; doi:10.1371/journal.pone.0176040)
Supplement: S3 Table — (XLSX) [file pone.0176040.s004.xlsx]

## Sheet: Sheet1
	Aberystwyth						Edinburgh
	Cs CR			Sr CR			Cs CR			Sr CR
	Min	Max	IVV	Min	Max	IVV	Min	Max	IVV	Min	Max	IVV
Spring cut 2013	0.06	0.23	2.41	1.42	2.21	1.56	0.47	0.68	1.46	0.52	0.92	1.77
Summer cut 2013	0.1	0.53	5.51	1.85	2.77	1.5	1	1.98	1.98	1.31	2.34	1.79
Spring cut 2014	0.08	0.21	2.75	1.55	2.37	1.52	0.52	1.05	2.01	1.11	1.58	1.43
Summer cut 2014	0.22	1.92	8.85	2.04	3.61	1.77	0.92	2.07	2.25	1.64	2.57	1.57
