# Supplementary material for: Forage grasses with lower uptake of caesium and strontium could provide ‘safer’ crops for radiologically contaminated areas
Source: PLoS One. 2017 May 1;12(5):e0176040. doi: 10.1371/journal.pone.0176040 (PMC5411070; doi:10.1371/journal.pone.0176040)
Supplement: S4 Table — The lowest ranking (1) denotes the cultivar with the lowest concentration ratio, the highest ranking (17) refers to the cultivar with the highest concentration ratio. (XLSX) [file pone.0176040.s005.xlsx]

## Sheet: Sheet1
	Spring cut 2013				Summer cut 2013				Spring cut 2014				Summer Cut 2014
																	Total rank
	Aberystwyth		Edinburgh		Aberystwyth		Edinburgh		Aberystwyth		Edinburgh		Aberystwyth		Edinburgh
	R1		R2		R3		R4		R5		R6		R7		R8
Cultivar number	Sr	Cs	Sr	Cs	Sr	Cs	Sr	Cs	Sr	Cs	Sr	Cs	Sr	Cs	Sr	Cs	Sr	Cs
335	1	7	1	8	7	15	1	14	3	13	2	17	1	7	1	15	17*	96 †
12	2	17	16	7	1	16	2	11	4	16	12	2	4	12	17	1	58	82
339	3	1	2	4	2	2	8	5	2	1	1	4	5	13	2	4	25*	34*
346	4	8	6	15	4	11	13	12	1	2	5	5	3	5	4	9	40*	67
338	5	12	8	12	8	8	17	17	8	14	8	14	7	16	7	13	68	106 †
345	6	3	3	14	16	14	3	15	9	11	3	16	8	14	3	14	51	101†
347	7	5	4	10	15	9	6	8	17	15	4	15	11	3	9	11	73	76
348	8	13	10	16	3	13	7	16	7	8	6	13	6	11	5	17	52	107 †
344	9	6	14	3	13	12	15	10	13	10	17	12	15	15	10	5	106 †	73
336	10	10	5	9	5	5	5	4	5	3	7	9	2	4	11	12	50	56
343	11	2	11	2	9	4	9	2	12	9	11	6	14	1	6	7	83	33*
342	12	11	13	1	14	6	16	1	6	5	14	1	13	8	16	16	104 †	49*
11	13	16	17	5	10	17	4	7	14	17	10	3	9	17	14	10	91	92
334	14	4	9	6	12	1	11	3	10	4	9	7	10	9	12	2	87	36*
340	15	9	7	13	17	7	14	13	16	6	13	8	16	2	8	3	106 †	61
337	16	14	12	11	11	3	12	9	15	12	16	11	17	10	13	8	112 †	78
341	17	15	15	17	6	10	10	6	11	7	15	10	12	6	15	6	101†	77
*Signifies a total ranking score below the 5th percentile
† Signifies a total ranking score above the 95th percentile
