# Supplementary material for: Forage grasses with lower uptake of caesium and strontium could provide ‘safer’ crops for radiologically contaminated areas
Source: PLoS One. 2017 May 1;12(5):e0176040. doi: 10.1371/journal.pone.0176040 (PMC5411070; doi:10.1371/journal.pone.0176040)
Supplement: S5 Table — Results are shown for Aberstwyth and Edinburgh. (XLSX) [file pone.0176040.s006.xlsx]

## Sheet: Sheet1
	Cs		Sr		Ca		Mg		K
Species	Aberystwyth	Edinburgh	Aberystwyth	Edinburgh	Aberystwyth	Edinburgh	Aberystwyth	Edinburgh	Aberystwyth	Edinburgh
Perennial ryegrass (Lolium perenne)	0.01575	0.00848051	7.68781	16.3843	4422.14	3040.93	1018.8	1032.1	23967.3	17199
Italian ryegrass (Lolium multiflorum)	0.0131247	0.00579486	7.63554	16.5097	4585.2	3237.24	1787.45	1207.46	24137.7	20394.5
Hybrid ryegrass	0.0173947	0.00568005	7.73551	18.3639	4694.84	3164.29	2337.59	1211.45	28859.8	18116.7
Tall fescue (Festuca arundinacea)	0.00430381	n/a	4.15439	n/a	3551.16	n/a	1461.88	n/a	28472.1	n/a
