# Supplementary material for: Forage grasses with lower uptake of caesium and strontium could provide ‘safer’ crops for radiologically contaminated areas
Source: PLoS One. 2017 May 1;12(5):e0176040. doi: 10.1371/journal.pone.0176040 (PMC5411070; doi:10.1371/journal.pone.0176040)
Supplement: S6 Table — (XLSX) [file pone.0176040.s007.xlsx]

## Sheet: Sheet1
	Cs				Sr				Ca				Mg				K
Field	L. perenne	L. multiflorum	Hybrid ryegrass	F. arundinacea	L. perenne	L. multiflorum	Hybrid ryegrass	F. arundinacea	L. perenne	L. multiflorum	Hybrid ryegrass	F. arundinacea	L. perenne	L. multiflorum	Hybrid ryegrass	F. arundinacea	L. perenne	L. multiflorum	Hybrid ryegrass	F. arundinacea
1	0.00836847	0.010963	0.0111702	n/a	12.8795	8.26642	8.5322	n/a	4503.95	4327.72	4449.93	n/a	1072.46	1068.8	1096.35	n/a	19310.4	20443.7	21649.1	n/a
2	0.0101892	0.0065978	0.00667827	0.00430381	6.61929	5.95023	6.07332	4.15439	4083.87	4602.28	4529.16	3551.16	1157.87	1140.04	1203.22	1461.88	27949.9	27860.2	29088.5	28472.1
3	0.0180013	0.0212623	0.0238602	n/a	7.93288	7.95319	8.14047	n/a	4530.32	4958.6	4845.24	n/a	1003.8	3350.99	3219.56	n/a	24277.7	26886.7	31213.3	n/a
4	0.0090141	0.00579486	0.00568005	n/a	15.7262	16.5097	18.3639	n/a	3018.67	3237.24	3164.29	n/a	1011.1	1207.46	1211.45	n/a	16896.9	20394.5	18116.7	n/a
